# Supplementary material for: 1-(5-Bromo-2-oxoindolin-3-yl­idene)thio­semicarbazone
Source: Acta Crystallogr Sect E Struct Rep Online. 2013 Jul 13;69(Pt 8):o1251–2. doi: 10.1107/S1600536813018564 (PMC3793752; doi:10.1107/S1600536813018564)
Supplement: Supplementary file 2 [file e-69-o1251-Isup2.hkl]

#
# h,k,l, Fc-squared, Fo-squared, sigma(Fo-squared) and status flag
#
data_platon_shelxl
_shelx_title ' I         P 21 21 21   R = 0.04'
_shelx_refln_list_code          4
_shelx_F_calc_maximum      143.82
_exptl_crystal_F_000       592.00
_reflns_d_resolution_high  0.7828
 
loop_
 _symmetry_equiv_pos_as_xyz
 'x, y, z'
 '-x+1/2, -y, z+1/2'
 'x+1/2, -y+1/2, -z'
 '-x, y+1/2, -z+1/2'
 
_cell_length_a     4.0185
_cell_length_b    14.6418
_cell_length_c    18.8276
_cell_angle_alpha  90.000
_cell_angle_beta   90.000
_cell_angle_gamma  90.000
 
_shelx_F_squared_multiplier     1.000
 
loop_
 _refln_index_h
 _refln_index_k
 _refln_index_l
 _refln_F_squared_calc
 _refln_F_squared_meas
 _refln_F_squared_sigma
 _refln_observed_status
   2   0   0      112.33       61.22     30.21 o
   4   0   0     1973.10     1988.03     38.62 o
   1   1   0     2071.29     1844.85     43.29 o
   2   1   0     1975.58     1995.87     33.42 o
   3   1   0      158.10      212.93     31.22 o
   4   1   0      125.19      113.68     19.59 o
   0   2   0     1979.15     1593.45     90.30 o
   1   2   0    10716.88    10698.46    217.66 o
   2   2   0       12.12       33.65     24.17 o
   3   2   0     4463.60     4819.12    106.26 o
   4   2   0      872.24      822.68     25.14 o
   5   2   0       12.01       12.45     34.32 o
   1   3   0     2658.14     2493.46     55.59 o
   2   3   0     1012.14     1046.02     29.25 o
   3   3   0       16.29        5.89     20.45 o
   4   3   0      217.99      211.37     24.35 o
   5   3   0      233.98      186.25     27.64 o
   0   4   0    20684.26    21602.21    102.07 o
   1   4   0     2571.88     2182.15     31.39 o
   2   4   0     1316.65     1357.83     26.57 o
   3   4   0      434.18      426.49     18.18 o
   4   4   0     1234.13     1242.13     26.91 o
   5   4   0       82.25       58.81     25.88 o
   1   5   0     4175.48     4171.01     39.05 o
   2   5   0     1142.65     1001.74     20.30 o
   3   5   0      154.26      165.61     17.79 o
   4   5   0      211.72      198.66     18.13 o
   0   6   0       57.68      189.40     24.43 o
   1   6   0     1259.61     1313.75     22.83 o
   2   6   0       51.71       72.63     15.75 o
   3   6   0      916.91      904.41     20.05 o
   4   6   0      548.77      557.37     20.62 o
   1   7   0     4406.05     4432.83     63.06 o
   2   7   0      819.47      875.22     23.39 o
   3   7   0      477.71      485.92     17.14 o
   4   7   0        0.21       -4.45     16.70 o
   0   8   0       47.22       32.20     31.39 o
   1   8   0      145.86      146.60     18.32 o
   2   8   0      215.95      261.39     15.80 o
   3   8   0      344.58      324.42     15.44 o
   4   8   0      474.95      472.87     23.64 o
   1   9   0       50.58       55.36     19.46 o
   2   9   0     3844.47     3886.62     80.35 o
   3   9   0       34.87       59.41     14.31 o
   4   9   0      440.59      443.99     21.83 o
   0  10   0      450.01      392.04     31.62 o
   1  10   0      157.02      210.12     17.65 o
   2  10   0        1.66       -4.63     16.88 o
   3  10   0       37.20       35.72     13.43 o
   4  10   0       41.98       42.39     19.29 o
   1  11   0     2273.54     2204.57     52.49 o
   2  11   0       56.24       78.86     16.27 o
   3  11   0      493.10      460.30     13.46 o
   4  11   0       59.36       48.29     22.68 o
   0  12   0     1978.12     1941.27     35.92 o
   1  12   0        4.08      -20.08     20.08 o
   2  12   0      128.39      161.18     46.82 o
   3  12   0       45.22       88.50     25.59 o
   1  13   0       41.84       67.35     19.35 o
   2  13   0      678.08      740.97     45.49 o
   3  13   0        0.37        0.59     21.12 o
   0  14   0      133.68       90.15     26.86 o
   1  14   0      720.23      632.00     20.41 o
   2  14   0      249.57      196.47     16.04 o
   3  14   0       67.03       49.48     18.07 o
   1  15   0      580.76      539.08     17.01 o
   2  15   0      346.31      419.14     19.51 o
   3  15   0       64.37       27.14     29.95 o
   0  16   0      559.30      508.18     27.39 o
   1  16   0      114.24      121.71     20.69 o
   2  16   0        3.47       39.22     21.96 o
   1  17   0        0.48       20.66     50.87 o
   2  17   0        1.29      -15.04     15.04 o
   0  18   0       26.76       -6.39     30.47 o
   1  18   0       64.62       24.07     15.17 o
   1   0   1     1009.65      936.21     38.90 o
   2   0   1     6965.78     6822.06     49.29 o
   3   0   1      126.97      121.04     21.46 o
   4   0   1      330.26      351.18     27.10 o
  -5   1   1      237.67      213.38     34.38 o
  -4   1   1      144.38      135.02     34.88 o
  -3   1   1      341.64      342.02     25.45 o
  -2   1   1     2316.52     2419.58     35.01 o
  -1   1   1     2618.54     2413.51     47.09 o
   1   1   1     2363.61     2217.52     54.95 o
   2   1   1     2274.85     2362.18     29.35 o
   3   1   1      374.25      346.60     23.93 o
   4   1   1      194.54      229.20     22.66 o
  -5   2   1      446.50      405.76     30.89 o
  -4   2   1       34.52       29.59     34.38 o
  -3   2   1     1337.61     1421.75     29.34 o
  -2   2   1      599.36      540.30     26.14 o
  -1   2   1    13803.17    14303.80    120.68 o
   0   2   1      660.30      512.68     33.84 o
   1   2   1    15821.34    16050.50    138.64 o
   2   2   1      651.31      558.27     20.10 o
   3   2   1     1273.61     1383.49     55.39 o
   4   2   1       74.17       68.03     19.46 o
  -5   3   1       30.29       32.09     27.11 o
  -4   3   1      390.45      396.89     20.03 o
  -3   3   1     1495.65     1441.93     27.59 o
  -2   3   1     3348.68     3163.44     81.38 o
  -1   3   1      933.94      917.96     27.06 o
   0   3   1     2677.96     2619.34     73.49 o
   1   3   1      751.50      759.62     26.22 o
   2   3   1     3355.97     3237.92     47.73 o
   3   3   1     1418.87     1397.45     24.21 o
   4   3   1      442.94      454.80     21.11 o
   5   3   1       12.50        3.73     34.38 o
  -5   4   1      194.98      143.38     24.84 o
  -4   4   1       76.62       78.15     17.24 o
  -3   4   1      811.07      833.90     33.85 o
  -2   4   1     1997.08     1994.68     28.49 o
  -1   4   1     4255.85     4041.13     43.22 o
   0   4   1     2242.00     2301.97     28.64 o
   1   4   1     4175.98     3823.35     48.37 o
   2   4   1     1874.42     1851.01     26.49 o
   3   4   1      927.64      943.53     19.99 o
   4   4   1      132.99      132.66     16.95 o
   5   4   1      225.74      181.34     30.52 o
  -4   5   1      377.79      373.59     20.00 o
  -3   5   1     1046.02     1129.12     21.16 o
  -2   5   1      556.84      535.01     23.06 o
  -1   5   1     2005.93     1906.22     32.21 o
   0   5   1     3908.90     3446.88     29.42 o
   1   5   1     1656.03     1432.16     22.43 o
   2   5   1      418.52      405.64     17.98 o
   3   5   1     1064.02     1164.93     20.22 o
   4   5   1      385.82      373.72     20.16 o
  -4   6   1      319.71      346.71     19.29 o
  -3   6   1      666.96      701.55     18.81 o
  -2   6   1     1955.91     1958.60     34.90 o
  -1   6   1     3120.88     3093.53     27.16 o
   0   6   1     1467.79     1346.48     23.44 o
   1   6   1     3473.77     3335.81     56.75 o
   2   6   1     2233.10     2327.57     63.78 o
   3   6   1      610.73      617.18     19.30 o
   4   6   1      323.08      331.85     17.72 o
  -4   7   1      186.81      196.57     24.92 o
  -3   7   1     1337.10     1437.45     31.31 o
  -2   7   1      237.29      255.92     17.39 o
  -1   7   1     2086.13     1918.85     23.75 o
   0   7   1      845.75      790.16     17.02 o
   1   7   1     2696.54     2439.88     37.07 o
   2   7   1      316.89      309.14     20.08 o
   3   7   1     1104.69     1158.40     23.23 o
   4   7   1      170.02      164.82     16.49 o
  -4   8   1       63.93       79.89     21.48 o
  -3   8   1      605.29      655.32     24.31 o
  -2   8   1      541.88      592.15     16.56 o
  -1   8   1     1416.66     1267.93     22.29 o
   0   8   1        3.60        6.35     18.41 o
   1   8   1     1643.78     1492.06     21.76 o
   2   8   1      612.71      616.11     20.86 o
   3   8   1      505.00      525.09     16.78 o
   4   8   1       44.27       42.59     18.61 o
  -4   9   1      550.94      574.33     31.67 o
  -3   9   1      107.15      104.84     17.17 o
  -2   9   1      116.18      141.51     14.58 o
  -1   9   1        6.52       13.42     21.47 o
   0   9   1     5430.72     5732.67     78.81 o
   1   9   1        6.10       -7.18     15.06 o
   2   9   1       92.79       76.51     17.24 o
   3   9   1      139.48      127.01     14.68 o
   4   9   1      538.01      521.71     19.68 o
  -4  10   1      478.69      449.07     20.91 o
  -3  10   1      146.56      165.09     16.02 o
  -2  10   1      392.61      423.25     17.94 o
  -1  10   1     1185.23     1201.42     33.20 o
   0  10   1      261.50      240.06     18.02 o
   1  10   1      966.03      986.57     19.44 o
   2  10   1      533.49      521.34     16.15 o
   3  10   1      155.43      170.35     19.56 o
   4  10   1      484.16      472.21     21.57 o
  -4  11   1       29.85       46.25     19.37 o
  -3  11   1      244.17      230.83     16.03 o
  -2  11   1      266.94      303.32     14.80 o
  -1  11   1      730.47      746.28     19.12 o
   0  11   1        9.91       32.89     17.12 o
   1  11   1      880.94      858.53     23.93 o
   2  11   1      360.77      380.09     17.05 o
   3  11   1      230.46      250.46     14.26 o
   4  11   1       36.10       15.09     19.68 o
  -3  12   1      153.04      164.22     13.64 o
  -2  12   1      310.72      296.50     13.32 o
  -1  12   1      496.47      418.69     18.12 o
   0  12   1     3524.11     3659.29     76.31 o
   1  12   1      613.83      587.83     15.66 o
   2  12   1      349.63      372.21     23.98 o
   3  12   1      105.08      112.45     11.77 o
  -3  13   1       94.42      116.71     26.36 o
  -2  13   1       51.13       47.22     10.86 o
  -1  13   1      212.28      268.58     19.90 o
   0  13   1      692.51      672.74     21.41 o
   1  13   1      278.47      331.87     20.28 o
   2  13   1       53.18       32.72     15.32 o
   3  13   1       82.64       90.15     19.88 o
  -3  14   1      160.05      169.36     36.09 o
  -2  14   1       80.28       98.19     16.74 o
  -1  14   1      324.47      312.67     20.34 o
   0  14   1      157.25      164.13     16.28 o
   1  14   1      368.38      340.63     16.17 o
   2  14   1       50.15       67.68     15.01 o
   3  14   1      180.82      170.54     16.18 o
  -3  15   1       45.28       40.26     17.54 o
  -2  15   1       83.26       90.29     18.98 o
  -1  15   1       59.49       36.41     18.58 o
   0  15   1      286.00      263.75     16.09 o
   1  15   1       79.18      100.15     18.49 o
   2  15   1       69.73       76.09     22.83 o
   3  15   1       66.45       79.21     21.87 o
  -2  16   1      148.37      133.32     18.22 o
  -1  16   1       73.69      112.34     21.69 o
   0  16   1       43.25       77.22     18.19 o
   1  16   1       41.96       82.83     21.27 o
   2  16   1      164.46      112.55     22.67 o
  -2  17   1       30.70       33.84     17.49 o
  -1  17   1      207.52      224.38     16.19 o
   0  17   1       14.46       -1.41     21.92 o
   1  17   1      210.49      222.96     22.36 o
   2  17   1       34.67       33.58     17.33 o
  -1  18   1       92.21       97.03     17.70 o
   0  18   1        0.08       13.12     21.87 o
   1  18   1      108.50      126.98     34.66 o
   1   0   2     5519.41     4991.84     91.74 o
   2   0   2        2.42       34.77     21.48 o
   3   0   2        9.18       14.21     21.29 o
   4   0   2        4.59       20.90     33.19 o
   5   0   2      206.44      185.61     31.98 o
  -5   1   2      229.28      209.04     28.91 o
  -4   1   2      728.87      717.79     33.66 o
  -3   1   2     2596.34     2689.86     89.64 o
  -2   1   2      363.19      371.80     32.98 o
  -1   1   2     9268.52     9445.64    342.75 o
   0   1   2      247.32      200.63     20.56 o
   1   1   2     7716.81     7988.10     59.63 o
   2   1   2      390.71      388.18     20.76 o
   3   1   2     2512.56     2592.45     29.08 o
   4   1   2      730.56      740.96     33.81 o
   5   1   2      214.41      187.91     35.32 o
  -5   2   2       18.46        8.17     25.25 o
  -4   2   2      229.45      244.98     25.17 o
  -3   2   2      288.22      277.68     25.52 o
  -2   2   2     5230.68     5125.10     92.60 o
  -1   2   2     1146.73     1153.95     25.34 o
   0   2   2     4902.18     3924.53     59.23 o
   1   2   2      851.60      904.61     24.65 o
   2   2   2     4679.24     4626.52     44.30 o
   3   2   2      325.45      323.37     23.10 o
   4   2   2      201.52      198.33     20.88 o
   5   2   2       20.54       19.51     62.27 o
  -5   3   2      126.86      106.71     26.12 o
  -4   3   2     1188.56     1175.03     59.58 o
  -3   3   2      424.20      429.29     25.74 o
  -2   3   2      676.27      626.72     27.22 o
  -1   3   2     1695.85     1544.04     53.51 o
   0   3   2    20676.85    21077.45    160.35 o
   1   3   2     1553.99     1443.89     51.09 o
   2   3   2      664.55      682.63     25.16 o
   3   3   2      441.80      434.39     20.41 o
   4   3   2     1045.33     1050.88     23.05 o
  -4   4   2      272.64      279.41     25.01 o
  -3   4   2      658.37      718.29     36.89 o
  -2   4   2       18.18       18.36     20.36 o
  -1   4   2     4150.46     3867.02    157.05 o
   0   4   2     1490.16     1212.55     32.86 o
   1   4   2     4020.40     3675.67     33.58 o
   2   4   2       14.27       29.96     19.73 o
   3   4   2      671.60      716.90     22.24 o
   4   4   2      253.46      269.69     18.15 o
  -4   5   2       25.00       27.06     16.24 o
  -3   5   2     2210.58     2270.24     35.88 o
  -2   5   2     2436.00     2486.77    109.02 o
  -1   5   2     5480.58     5375.58     34.50 o
   0   5   2     2216.69     1870.64     35.95 o
   1   5   2     4536.93     4340.02     57.22 o
   2   5   2     2453.27     2421.54     27.32 o
   3   5   2     2215.78     2329.91     31.07 o
   4   5   2       16.53       26.59     17.16 o
  -4   6   2       63.86       59.62     18.05 o
  -3   6   2      294.66      267.09     22.68 o
  -2   6   2     7623.06     8285.87     93.43 o
  -1   6   2      841.94      913.70     22.22 o
   0   6   2      277.55      236.70     16.11 o
   1   6   2      662.11      703.31     20.95 o
   2   6   2     7454.82     7994.96     95.29 o
   3   6   2      338.90      331.26     16.56 o
   4   6   2       62.54       47.13     17.28 o
  -4   7   2      434.74      397.24     22.19 o
  -3   7   2        0.48        6.27     16.73 o
  -2   7   2      344.08      357.67     19.26 o
  -1   7   2     2001.37     2070.08     76.44 o
   0   7   2     3354.70     3309.15     44.94 o
   1   7   2     1675.97     1694.53     32.95 o
   2   7   2      367.24      379.68     22.18 o
   3   7   2        4.12       11.55     14.82 o
   4   7   2      257.41      220.03     17.18 o
  -4   8   2      190.03      212.42     20.43 o
  -3   8   2      915.60      901.23     21.87 o
  -2   8   2       73.42       74.27     13.56 o
  -1   8   2     2366.71     2129.09     22.90 o
   0   8   2      608.31      463.25     19.43 o
   1   8   2     2228.41     2097.41     24.74 o
   2   8   2       95.62       79.84     18.61 o
   3   8   2     1025.38     1026.41     19.38 o
   4   8   2      163.04      191.54     19.25 o
  -4   9   2      171.68      162.26     20.30 o
  -3   9   2      537.26      518.59     18.48 o
  -2   9   2      239.74      245.51     17.75 o
  -1   9   2      355.13      310.43     18.78 o
   0   9   2       41.38       34.87     15.47 o
   1   9   2      362.00      324.53     16.26 o
   2   9   2      217.49      218.24     17.52 o
   3   9   2      525.38      552.24     15.82 o
   4   9   2      136.54      138.09     18.80 o
  -4  10   2        6.22       14.15     19.37 o
  -3  10   2       74.90       81.01     15.91 o
  -2  10   2     1724.94     1823.58     47.15 o
  -1  10   2     1160.91     1168.43     20.86 o
   0  10   2      616.34      540.91     21.44 o
   1  10   2     1096.92     1069.38     29.74 o
   2  10   2     1812.71     1848.51     33.82 o
   3  10   2       89.08      110.05     14.83 o
   4  10   2       21.68       42.55     16.12 o
  -4  11   2       39.85       74.44     18.08 o
  -3  11   2       82.03       42.59     16.48 o
  -2  11   2      150.10      198.99     23.11 o
  -1  11   2      268.76      275.43     26.60 o
   0  11   2      120.11      134.48     17.22 o
   1  11   2      312.09      328.23     13.82 o
   2  11   2      125.55      156.60     16.51 o
   3  11   2       65.90       56.82     13.65 o
   4  11   2       34.52       18.31     15.59 o
  -3  12   2      123.35      101.44     15.54 o
  -2  12   2      952.41      985.45     15.06 o
  -1  12   2      797.01      758.87     35.80 o
   0  12   2        1.87        9.61     14.53 o
   1  12   2      939.93      955.64     37.88 o
   2  12   2      927.02      965.57     16.26 o
   3  12   2      102.34      116.74     13.10 o
  -3  13   2       82.74      104.55     14.30 o
  -2  13   2       30.45       29.68     19.53 o
  -1  13   2      168.32      197.22     19.83 o
   0  13   2       36.08       75.17     16.08 o
   1  13   2      138.82      113.46     17.88 o
   2  13   2       10.71        9.54     15.04 o
   3  13   2      139.67      133.79     16.76 o
  -3  14   2       50.21       37.99     18.06 o
  -2  14   2       11.10        2.61     12.99 o
  -1  14   2      318.63      371.85     20.94 o
   0  14   2      129.08      182.32     16.04 o
   1  14   2      373.43      442.12     20.29 o
   2  14   2       14.15       -9.11     14.79 o
   3  14   2       37.74       46.04     17.97 o
  -3  15   2        5.02      -17.40     17.40 o
  -2  15   2        2.88       16.17     18.44 o
  -1  15   2       22.88        7.70     18.39 o
   0  15   2      626.94      580.59     19.91 o
   1  15   2       39.13       19.30     18.51 o
   2  15   2        4.31       13.99     22.34 o
   3  15   2        2.42       -2.08     14.98 o
  -2  16   2       61.09       86.92     19.52 o
  -1  16   2       65.05      140.78     49.36 o
   0  16   2      333.08      367.38     22.18 o
   1  16   2       84.34      123.60     21.42 o
   2  16   2       44.20       56.69     25.15 o
  -2  17   2       29.35       11.53     29.48 o
  -1  17   2      200.14      160.34     21.64 o
   0  17   2       21.74       65.92     17.98 o
   1  17   2      204.94      152.47     22.25 o
   2  17   2       23.06       53.99     20.96 o
  -1  18   2       39.43       60.61     17.58 o
   0  18   2       61.56       38.42     15.30 o
   1  18   2       29.56      -19.13     29.72 o
   1   0   3    15582.53    16042.17     92.02 o
   2   0   3     2480.44     2414.91     84.35 o
   3   0   3     2689.09     2793.71     89.18 o
   4   0   3       16.99       12.89     33.94 o
   5   0   3        3.96       31.05     39.25 o
  -5   1   3      311.64      297.29     47.19 o
  -4   1   3       98.26      117.66     24.25 o
  -3   1   3      923.28      966.89     28.39 o
  -2   1   3     2705.85     2740.67     37.58 o
  -1   1   3    20405.24    21814.77    157.20 o
   0   1   3      935.44      687.14     23.82 o
   1   1   3    17964.17    19345.27    138.21 o
   2   1   3     2707.43     2711.72     28.94 o
   3   1   3      910.86      998.05     25.48 o
   4   1   3      140.62      139.68     33.84 o
   5   1   3      302.43      284.85     42.30 o
  -5   2   3       98.62       88.47     24.29 o
  -4   2   3     1089.91     1076.75     28.88 o
  -3   2   3      370.88      341.20     25.73 o
  -2   2   3     1112.13     1015.71     29.12 o
  -1   2   3     2831.42     2579.97     29.31 o
   0   2   3    17912.51    19098.72   1490.54 o
   1   2   3     2718.63     2538.17     42.35 o
   2   2   3      911.95      875.16     21.12 o
   3   2   3      427.87      431.29     19.40 o
   4   2   3      996.53     1029.82     29.17 o
   5   2   3      112.48       90.17     39.54 o
  -5   3   3      437.38      368.52     38.35 o
  -4   3   3      403.12      415.25     25.77 o
  -3   3   3      506.78      519.00     26.23 o
  -2   3   3     6246.97     6300.61    236.32 o
  -1   3   3      426.43      391.10     19.88 o
   0   3   3      231.50      145.21     21.49 o
   1   3   3      686.61      627.87     19.18 o
   2   3   3     6409.36     6720.53     37.18 o
   3   3   3      383.25      402.69     20.28 o
   4   3   3      450.67      457.61     21.46 o
   5   3   3      523.29      404.77     50.12 o
  -4   4   3       10.94      -26.85     57.34 o
  -3   4   3     2006.12     2055.98     31.06 o
  -2   4   3      321.42      304.35     24.75 o
  -1   4   3     1868.08     1659.94     25.39 o
   0   4   3     2089.75     1830.28     27.70 o
   1   4   3     2315.91     2140.01     28.42 o
   2   4   3      324.35      330.26     22.76 o
   3   4   3     1782.24     1875.15     25.75 o
   4   4   3       17.64       23.77     17.05 o
  -4   5   3      279.20      238.56     25.18 o
  -3   5   3      167.27      134.01     22.60 o
  -2   5   3      723.26      797.21     25.62 o
  -1   5   3     6775.45     6813.95    172.07 o
   0   5   3        6.89       18.89     24.80 o
   1   5   3     6797.68     6744.01     37.43 o
   2   5   3      812.55      917.16     22.51 o
   3   5   3      131.95      138.18     19.71 o
   4   5   3      297.61      311.28     18.59 o
  -4   6   3      758.30      760.10     31.32 o
  -3   6   3      325.72      311.44     24.20 o
  -2   6   3      386.54      387.66     23.85 o
  -1   6   3      531.17      537.29     20.61 o
   0   6   3    16511.33    17722.92     94.18 o
   1   6   3      448.61      431.35     17.92 o
   2   6   3      362.69      384.02     20.38 o
   3   6   3      296.35      289.46     16.18 o
   4   6   3      768.57      768.00     20.67 o
  -4   7   3      654.13      629.07     18.83 o
  -3   7   3       12.55       25.48     20.81 o
  -2   7   3     2667.12     2683.27     29.91 o
  -1   7   3     1277.60     1519.13     26.15 o
   0   7   3     1969.63     1899.04     55.33 o
   1   7   3     1171.27     1335.64     21.91 o
   2   7   3     2614.41     2587.39     47.64 o
   3   7   3       26.16       42.92     15.97 o
   4   7   3      788.56      778.83     19.65 o
  -4   8   3      130.60      120.85     20.40 o
  -3   8   3     1209.70     1269.62     20.94 o
  -2   8   3      278.13      308.57     22.34 o
  -1   8   3     1078.02     1069.89     22.03 o
   0   8   3      559.43      431.92     19.23 o
   1   8   3     1051.61     1036.76     20.43 o
   2   8   3      219.88      237.28     19.00 o
   3   8   3     1159.06     1235.45     30.74 o
   4   8   3      153.31      160.85     21.64 o
  -4   9   3      118.88      115.17     19.98 o
  -3   9   3       23.16       30.63     13.90 o
  -2   9   3       13.80       -4.59     16.98 o
  -1   9   3     2883.09     2813.34     30.24 o
   0   9   3     2771.01     2726.05     26.54 o
   1   9   3     3015.20     3108.09     24.34 o
   2   9   3        7.40       10.25     16.88 o
   3   9   3       66.19       63.17     14.80 o
   4   9   3      135.48      140.40     18.65 o
  -4  10   3      145.70      101.45     19.85 o
  -3  10   3      426.55      406.44     14.75 o
  -2  10   3      574.43      589.40     15.98 o
  -1  10   3      499.71      514.04     18.38 o
   0  10   3     1355.86     1344.32     48.08 o
   1  10   3      531.57      522.41     16.48 o
   2  10   3      627.38      675.33     18.31 o
   3  10   3      407.51      426.62     14.98 o
   4  10   3      172.20      171.23     16.94 o
  -4  11   3       88.61       53.45     18.40 o
  -3  11   3      436.86      450.95     25.46 o
  -2  11   3      276.76      273.02     26.85 o
  -1  11   3      491.50      492.04     17.90 o
   0  11   3       83.79       93.24     13.52 o
   1  11   3      545.90      493.24     17.89 o
   2  11   3      252.72      263.97     16.54 o
   3  11   3      464.13      457.16     14.51 o
   4  11   3       77.49       83.17     15.25 o
  -3  12   3      257.58      240.24     17.61 o
  -2  12   3      160.99      165.21     16.49 o
  -1  12   3      922.22      945.17     33.21 o
   0  12   3      248.78      278.94     17.20 o
   1  12   3      802.65      820.37     41.63 o
   2  12   3      123.71      145.12     16.04 o
   3  12   3      316.57      294.10     12.91 o
  -3  13   3      156.02      131.84     18.76 o
  -2  13   3       61.47       56.70     15.55 o
  -1  13   3      918.93      920.57     17.93 o
   0  13   3       69.41       91.30     17.24 o
   1  13   3      649.24      625.93     16.92 o
   2  13   3       49.36       34.94     15.00 o
   3  13   3      157.88      117.71     14.59 o
  -3  14   3      210.99      185.54     17.76 o
  -2  14   3      130.12       95.51     13.42 o
  -1  14   3      177.37      225.45     13.94 o
   0  14   3      724.27      616.78     17.49 o
   1  14   3      123.50      123.76     12.26 o
   2  14   3      137.69      120.47     15.15 o
   3  14   3      274.55      274.24     16.76 o
  -2  15   3      427.41      477.81     16.98 o
  -1  15   3       38.18       34.70     14.92 o
   0  15   3      124.98      176.09     31.45 o
   1  15   3       53.43       63.84     12.85 o
   2  15   3      385.91      363.96     19.10 o
  -2  16   3       32.88       51.70     17.97 o
  -1  16   3       14.14       -8.75     16.01 o
   0  16   3      105.32      139.98     20.01 o
   1  16   3        9.16       -5.22     38.73 o
   2  16   3       47.69       35.55     56.98 o
  -2  17   3       41.96       53.43     22.26 o
  -1  17   3      118.32       99.80     22.89 o
   0  17   3      106.10      161.52     23.68 o
   1  17   3       78.58       92.40     22.45 o
   2  17   3       35.66       87.16     58.01 o
  -1  18   3       53.41       40.79     17.48 o
   0  18   3        6.89      -26.41     31.41 o
   1  18   3       38.58        0.47     21.02 o
   0   0   4     1107.65      798.57     32.85 o
   2   0   4        2.71       -0.98     24.86 o
   3   0   4      911.17      935.02     30.33 o
   4   0   4     1375.68     1507.68     57.39 o
   5   0   4      441.63      414.76     38.23 o
  -5   1   4       83.39       88.04     34.65 o
  -4   1   4      353.25      358.77     33.42 o
  -3   1   4      596.36      562.56     26.55 o
  -2   1   4      803.90      915.11     28.20 o
  -1   1   4      414.88      386.49     20.39 o
   0   1   4     5883.60     5174.74    164.69 o
   1   1   4      790.47      748.25     25.43 o
   2   1   4      564.25      658.00     22.28 o
   3   1   4      731.33      750.98     23.89 o
   4   1   4      444.66      401.01     30.31 o
   5   1   4       70.13       67.34     39.72 o
  -5   2   4      310.49      278.27     30.47 o
  -4   2   4      443.93      451.16     23.44 o
  -3   2   4     1136.27     1099.95     26.62 o
  -2   2   4     3485.19     3460.11     36.14 o
  -1   2   4     3735.01     3606.30     32.14 o
   0   2   4      522.16      321.11     20.60 o
   1   2   4     4112.71     4088.08     40.30 o
   2   2   4     3672.26     3718.09     61.09 o
   3   2   4     1266.63     1232.71     21.59 o
   4   2   4      451.47      433.31     30.48 o
   5   2   4      318.41      283.03     41.76 o
  -4   3   4      237.96      222.70     35.18 o
  -3   3   4      277.42      313.09     27.87 o
  -2   3   4     2141.01     2227.08     33.77 o
  -1   3   4     1440.46     1368.93     21.52 o
   0   3   4      785.36      614.79     18.62 o
   1   3   4     1308.32     1291.13     47.83 o
   2   3   4     1934.81     2031.67     25.98 o
   3   3   4      415.47      462.84     23.90 o
   4   3   4      266.66      252.09     21.74 o
  -4   4   4      558.65      590.45     24.40 o
  -3   4   4      504.29      470.38     23.88 o
  -2   4   4     1076.79     1039.20     27.13 o
  -1   4   4     5645.87     5548.36     54.07 o
   0   4   4     3471.35     3475.39     49.41 o
   1   4   4     5242.74     5126.03     38.26 o
   2   4   4     1298.16     1315.64     21.66 o
   3   4   4      593.44      627.15     21.86 o
   4   4   4      577.80      578.78     20.50 o
  -4   5   4      581.09      574.39     22.24 o
  -3   5   4      985.79      992.72     44.27 o
  -2   5   4      456.81      407.18     24.18 o
  -1   5   4      927.51      869.90     19.58 o
   0   5   4     4994.02     5049.59    109.45 o
   1   5   4      759.19      635.46     16.84 o
   2   5   4      440.00      415.26     18.85 o
   3   5   4     1294.65     1359.97     23.49 o
   4   5   4      529.54      532.80     19.84 o
  -4   6   4      312.28      291.93     20.68 o
  -3   6   4      179.72      159.03     21.83 o
  -2   6   4      776.24      774.96     24.89 o
  -1   6   4      984.25      913.83     50.97 o
   0   6   4     4827.30     4697.23     54.03 o
   1   6   4     1185.97     1150.45     28.20 o
   2   6   4      997.69     1005.61     21.19 o
   3   6   4      299.27      333.98     19.75 o
   4   6   4      300.01      279.20     16.25 o
  -4   7   4      487.44      468.01     18.92 o
  -3   7   4       51.12       47.60     20.92 o
  -2   7   4      386.36      382.10     24.79 o
  -1   7   4     2422.61     2393.87     47.43 o
   0   7   4     5158.35     5303.75     43.47 o
   1   7   4     2250.16     2086.52     21.89 o
   2   7   4      318.73      322.80     20.94 o
   3   7   4       47.87       41.03     14.24 o
   4   7   4      495.29      490.85     23.39 o
  -4   8   4        0.95      -14.58     18.96 o
  -3   8   4      246.32      254.86     21.16 o
  -2   8   4      554.41      511.69     25.04 o
  -1   8   4      130.23       92.85     31.98 o
   0   8   4      923.31      897.44     20.66 o
   1   8   4      212.91      219.08     18.30 o
   2   8   4      630.68      626.90     19.72 o
   3   8   4      255.34      259.11     15.26 o
   4   8   4       19.69        4.75     19.75 o
  -4   9   4       61.46       48.40     19.69 o
  -3   9   4     1340.18     1394.15     26.91 o
  -2   9   4     2125.51     2221.43     26.99 o
  -1   9   4     1530.33     1598.39     20.91 o
   0   9   4        1.74        0.21     13.77 o
   1   9   4     1438.26     1397.37     35.08 o
   2   9   4     2297.37     2379.92     39.52 o
   3   9   4     1326.28     1413.82     22.18 o
   4   9   4       38.43       42.14     17.06 o
  -4  10   4        3.51      -18.30     18.30 o
  -3  10   4       15.45       -5.30     13.47 o
  -2  10   4       79.70      102.65     16.60 o
  -1  10   4      431.15      425.65     13.17 o
   0  10   4      119.40      147.80     15.62 o
   1  10   4      440.51      449.16     16.04 o
   2  10   4      172.39      170.75     17.73 o
   3  10   4       32.50       10.71     14.49 o
   4  10   4        6.02       10.62     17.65 o
  -4  11   4      256.38      263.84     36.32 o
  -3  11   4      437.94      408.65     16.47 o
  -2  11   4      150.99      178.58     14.38 o
  -1  11   4      889.36      857.13     25.21 o
   0  11   4     3682.33     3732.59     26.36 o
   1  11   4      969.05      978.45     17.18 o
   2  11   4      120.22      124.19     14.05 o
   3  11   4      474.71      417.19     15.65 o
   4  11   4      217.45      188.47     16.97 o
  -3  12   4      180.57      197.71     18.70 o
  -2  12   4      140.41      170.22     23.55 o
  -1  12   4      136.23      150.56     14.37 o
   0  12   4      549.56      494.07     15.50 o
   1  12   4      188.83      180.32     16.65 o
   2  12   4      139.89      148.63     15.96 o
   3  12   4      162.13      165.46     17.24 o
  -3  13   4      328.72      352.32     24.78 o
  -2  13   4      434.68      384.44     13.01 o
  -1  13   4      447.30      482.72     17.09 o
   0  13   4        0.84       -9.97     15.82 o
   1  13   4      534.84      591.82     15.20 o
   2  13   4      398.34      375.55     26.04 o
   3  13   4      243.04      250.41     13.70 o
  -3  14   4      140.66      133.11     23.34 o
  -2  14   4      139.14      149.03     28.07 o
  -1  14   4       23.65       27.60     15.47 o
   0  14   4       21.50        5.36     10.95 o
   1  14   4       16.61       40.89     13.09 o
   2  14   4      137.50      126.39     15.19 o
   3  14   4      108.20       86.27     14.34 o
  -2  15   4      295.90      312.73     16.69 o
  -1  15   4       82.06      121.93     15.18 o
   0  15   4      214.51      205.56     18.97 o
   1  15   4      130.16      143.95     13.22 o
   2  15   4      283.48      315.71     14.78 o
  -2  16   4       95.55       88.27     18.17 o
  -1  16   4       54.85       36.28     21.77 o
   0  16   4       95.00       75.90     14.76 o
   1  16   4       78.53       59.37     15.88 o
   2  16   4      104.96       81.57     17.99 o
  -1  17   4       58.87       97.39     17.87 o
   0  17   4        1.03       22.08     17.69 o
   1  17   4       80.66       67.30     21.80 o
  -1  18   4       57.97        3.11     15.19 o
   0  18   4       64.45       62.09     19.96 o
   1  18   4       70.45       57.83     28.75 o
   1   0   5      222.05      254.78     19.75 o
   2   0   5    10327.02    11192.23     54.98 o
   3   0   5      474.10      476.12     23.97 o
   4   0   5      149.61      149.21     24.06 o
   5   0   5        8.63       15.52     33.46 o
  -5   1   5      140.76       97.62     35.10 o
  -4   1   5      576.25      558.23     23.75 o
  -3   1   5     1471.18     1505.60     27.71 o
  -2   1   5       84.63       49.89     24.91 o
  -1   1   5      437.99      361.66     19.66 o
   0   1   5     4729.15     4536.42    119.06 o
   1   1   5      711.43      597.28     20.25 o
   2   1   5      139.49       97.22     22.18 o
   3   1   5     1158.77     1215.51     28.06 o
   4   1   5      574.72      583.02     23.53 o
   5   1   5      169.89      144.52     35.63 o
  -4   2   5      386.38      389.06     22.92 o
  -3   2   5      549.20      543.87     26.21 o
  -2   2   5      189.24      210.27     25.09 o
  -1   2   5     5982.65     5702.85     40.52 o
   0   2   5     2923.37     2704.35     81.22 o
   1   2   5     6083.07     5911.52    102.81 o
   2   2   5      244.10      259.60     21.34 o
   3   2   5      458.00      495.24     22.36 o
   4   2   5      360.68      403.66     34.59 o
  -4   3   5      412.48      413.57     25.47 o
  -3   3   5     2062.26     2124.68     61.80 o
  -2   3   5       78.34       79.69     19.90 o
  -1   3   5     5793.26     5680.40     35.81 o
   0   3   5     3118.29     2876.09     46.79 o
   1   3   5     6211.96     6022.39     81.14 o
   2   3   5       32.14       48.20     18.90 o
   3   3   5     1887.74     2000.59     22.10 o
   4   3   5      406.20      452.95     25.73 o
  -4   4   5      549.47      559.23     23.64 o
  -3   4   5      105.02       74.98     22.46 o
  -2   4   5     5813.61     5992.18    137.61 o
  -1   4   5       28.43       47.10     20.02 o
   0   4   5     1379.47     1213.39     31.45 o
   1   4   5       93.73       79.24     16.13 o
   2   4   5     5873.62     6261.24     80.86 o
   3   4   5       57.81       46.72     19.78 o
   4   4   5      704.50      751.51     22.82 o
  -4   5   5      484.37      490.78     22.54 o
  -3   5   5      373.43      360.16     24.73 o
  -2   5   5     1455.35     1555.60     27.33 o
  -1   5   5      136.47      126.55     19.95 o
   0   5   5     4321.62     4047.74     30.27 o
   1   5   5       96.29       91.71     19.72 o
   2   5   5     1290.72     1383.13     21.76 o
   3   5   5      446.34      469.36     20.69 o
   4   5   5      420.37      396.40     19.58 o
  -4   6   5       90.53       99.36     19.20 o
  -3   6   5      720.83      707.43     23.45 o
  -2   6   5      261.11      196.66     23.13 o
  -1   6   5     2049.87     2034.53     23.83 o
   0   6   5      660.13      724.04     21.10 o
   1   6   5     2650.65     2686.94     38.76 o
   2   6   5      211.09      162.64     17.29 o
   3   6   5      551.61      555.40     28.69 o
   4   6   5       85.66       84.02     17.32 o
  -4   7   5        4.94      -20.26     23.97 o
  -3   7   5     1652.41     1656.65     53.23 o
  -2   7   5      375.90      351.69     41.70 o
  -1   7   5     1518.93     1591.47     31.78 o
   0   7   5      494.31      535.74     20.02 o
   1   7   5     1803.49     1843.70     20.32 o
   2   7   5      382.22      350.20     17.44 o
   3   7   5     1305.02     1274.74     21.13 o
   4   7   5       19.46       35.05     18.19 o
  -4   8   5      126.31      102.52     20.84 o
  -3   8   5      305.29      310.36     21.25 o
  -2   8   5     1333.67     1269.33     21.57 o
  -1   8   5      507.97      469.09     19.23 o
   0   8   5      243.54      244.59     18.72 o
   1   8   5      742.13      681.10     16.01 o
   2   8   5     1334.84     1313.79     19.19 o
   3   8   5      232.90      180.49     60.56 o
   4   8   5       95.61       64.84     18.95 o
  -4   9   5      273.83      262.02     19.31 o
  -3   9   5      412.96      424.61     21.11 o
  -2   9   5      462.41      536.30     52.01 o
  -1   9   5      533.16      538.40     18.97 o
   0   9   5     2138.18     1918.78     19.86 o
   1   9   5      532.44      532.83     14.73 o
   2   9   5      388.52      427.49     16.28 o
   3   9   5      444.85      447.86     16.67 o
   4   9   5      197.62      182.36     18.95 o
  -4  10   5       66.74       83.05     19.34 o
  -3  10   5      302.83      293.33     16.22 o
  -2  10   5      486.32      522.61     21.71 o
  -1  10   5      132.44      124.44     12.43 o
   0  10   5      357.84      331.25     20.70 o
   1  10   5      183.10      177.84     23.82 o
   2  10   5      377.17      363.64     15.60 o
   3  10   5      328.32     1027.31    465.65 o
   4  10   5       70.56       56.14     17.35 o
  -4  11   5        7.20        4.36     22.47 o
  -3  11   5      461.11      445.71     16.60 o
  -2  11   5      392.18      422.91     17.00 o
  -1  11   5      763.86      720.75     17.25 o
   0  11   5        1.86       -4.22     14.62 o
   1  11   5      694.36      648.50     16.30 o
   2  11   5      388.47      431.14     15.26 o
   3  11   5      430.92      449.23     15.20 o
   4  11   5        5.37        3.79     21.26 o
  -3  12   5       34.67       35.61     14.39 o
  -2  12   5      605.86      604.41     16.92 o
  -1  12   5     1174.07     1251.72     14.93 o
   0  12   5      306.98      330.41     13.47 o
   1  12   5     1267.10     1357.30     34.49 o
   2  12   5      568.73      556.39     15.27 o
   3  12   5       31.11        8.09     16.78 o
  -3  13   5       40.07       20.83     18.38 o
  -2  13   5      641.62      625.29     19.03 o
  -1  13   5       59.18      100.56     16.00 o
   0  13   5      346.42      412.03     12.15 o
   1  13   5       54.72       82.88     12.25 o
   2  13   5      695.10      677.82     15.38 o
   3  13   5       35.11       59.41     17.06 o
  -3  14   5       22.85       20.37     17.99 o
  -2  14   5       84.25       95.86     11.92 o
  -1  14   5      108.09       86.99     12.05 o
   0  14   5       68.47       77.56     12.17 o
   1  14   5      123.76       99.33     13.29 o
   2  14   5      112.13      143.54     11.69 o
   3  14   5       35.41       38.15     15.33 o
  -2  15   5       87.33       67.86     24.35 o
  -1  15   5      528.45      501.54     40.09 o
   0  15   5       54.36      106.38     10.85 o
   1  15   5      467.13      439.33     11.84 o
   2  15   5      100.92      106.15     14.25 o
  -2  16   5       57.31       14.83     15.58 o
  -1  16   5      172.03      179.66     14.69 o
   0  16   5       24.36       42.43     19.12 o
   1  16   5      145.72      175.09     13.21 o
   2  16   5       43.89       23.07     13.73 o
  -1  17   5       16.81       21.25     15.27 o
   0  17   5      111.40       97.11     15.67 o
   1  17   5       15.20       -2.55     16.52 o
   0  18   5      133.17      150.75     20.43 o
   0   0   6     5910.94     5095.40     65.78 o
   1   0   6      499.87      454.52     20.43 o
   2   0   6     4840.08     5243.64     37.88 o
   3   0   6       32.59       19.78     22.09 o
   4   0   6      198.96      201.61     20.17 o
  -4   1   6      224.63      214.74     22.35 o
  -3   1   6      521.68      536.80     42.92 o
  -2   1   6    11843.33    12396.30     99.39 o
  -1   1   6     3963.46     3624.91     77.91 o
   0   1   6      825.83      769.82     54.46 o
   1   1   6     3916.41     3667.90     29.37 o
   2   1   6    11088.61    11901.45     78.03 o
   3   1   6      580.01      612.03     24.04 o
   4   1   6      281.60      294.07     22.28 o
  -4   2   6       27.81       17.87     21.42 o
  -3   2   6     1958.21     2039.02     28.44 o
  -2   2   6     1585.10     1674.90     22.28 o
  -1   2   6     2950.75     3002.27     27.06 o
   0   2   6       88.52      -19.49     33.43 o
   1   2   6     2849.39     2884.66     41.68 o
   2   2   6     1882.06     2066.19     26.31 o
   3   2   6     2034.53     2055.95     24.47 o
   4   2   6       28.76       18.85     18.97 o
  -4   3   6      273.54      252.20     25.15 o
  -3   3   6      995.96     1031.74     59.91 o
  -2   3   6      938.99      998.72     20.35 o
  -1   3   6    10017.87    10391.51    118.89 o
   0   3   6     2012.47     2004.39     24.49 o
   1   3   6     9531.14     9790.07    248.72 o
   2   3   6      905.78      995.62     26.54 o
   3   3   6     1037.70     1129.24     19.83 o
   4   3   6      296.43      253.44     35.32 o
  -4   4   6      289.65      254.03     22.46 o
  -3   4   6       51.71       48.62     21.82 o
  -2   4   6      839.20      826.70     20.75 o
  -1   4   6      289.87      246.62     17.79 o
   0   4   6     4523.52     4336.42     55.63 o
   1   4   6      196.11      172.43     17.36 o
   2   4   6      990.45     1054.80     19.20 o
   3   4   6       97.09      115.88     17.18 o
   4   4   6      495.08      490.97     22.86 o
  -4   5   6      175.15      159.23     22.22 o
  -3   5   6      155.57      138.68     21.74 o
  -2   5   6     4608.66     4671.16     38.58 o
  -1   5   6      524.82      608.35     35.72 o
   0   5   6     1528.90     1701.79     22.48 o
   1   5   6      710.97      835.02     18.76 o
   2   5   6     4380.77     4462.45     24.95 o
   3   5   6      223.85      235.60     21.45 o
   4   5   6      141.14      148.07     17.64 o
  -4   6   6       35.05       25.20     19.07 o
  -3   6   6     3006.74     3276.78    100.59 o
  -2   6   6      865.27      868.77     18.14 o
  -1   6   6     4121.61     4039.03     27.52 o
   0   6   6       59.59       57.94     17.04 o
   1   6   6     3920.36     3768.27     44.67 o
   2   6   6     1031.75     1028.36     19.74 o
   3   6   6     3186.37     3556.50     32.19 o
   4   6   6       37.87        5.64     18.39 o
  -4   7   6       38.86       35.27     26.04 o
  -3   7   6      136.65      131.19     18.05 o
  -2   7   6      117.32      115.68     17.75 o
  -1   7   6     1781.47     1712.16     22.12 o
   0   7   6       99.77       51.62     14.72 o
   1   7   6     1390.68     1320.56     21.13 o
   2   7   6       77.00       75.28     15.72 o
   3   7   6      105.79      109.37     20.46 o
   4   7   6       48.29       25.07     21.92 o
  -4   8   6      524.89      521.29     56.31 o
  -3   8   6      260.32      259.90     20.92 o
  -2   8   6       86.42       56.98     21.47 o
  -1   8   6      928.42      910.41     17.84 o
   0   8   6     3857.25     4050.12     51.18 o
   1   8   6      808.75      753.06     15.62 o
   2   8   6       55.10       65.60     15.47 o
   3   8   6      399.00    12388.85   5671.78 o
   4   8   6      514.21      490.75     20.39 o
  -4   9   6      221.86      212.86     19.10 o
  -3   9   6       35.94       30.98     15.93 o
  -2   9   6      815.35      816.30     36.53 o
  -1   9   6      171.64      209.31     15.89 o
   0   9   6       13.97       19.30     15.63 o
   1   9   6      162.10      181.26     15.31 o
   2   9   6      838.22      843.25     17.05 o
   3   9   6       46.44       38.87     15.15 o
   4   9   6      187.25      207.55     19.45 o
  -4  10   6      406.21      341.40     41.12 o
  -3  10   6      452.94      458.59     30.07 o
  -2  10   6      632.86      630.30     23.68 o
  -1  10   6     1002.78     1101.28     19.49 o
   0  10   6     1491.40     1649.54     59.04 o
   1  10   6     1073.59     1134.36     19.94 o
   2  10   6      582.96      573.04     15.46 o
   3  10   6      399.48     1696.30    800.89 o
   4  10   6      416.39      404.68     20.02 o
  -3  11   6       85.09       68.99     15.43 o
  -2  11   6      301.65      294.83     16.67 o
  -1  11   6       23.13       37.71     14.54 o
   0  11   6      189.07      210.09     13.46 o
   1  11   6        7.16        0.08     14.27 o
   2  11   6      288.39      279.23     14.40 o
   3  11   6       63.88       72.05     14.38 o
  -3  12   6      555.83      582.68     19.97 o
  -2  12   6      174.09      179.22     14.12 o
  -1  12   6      388.02      414.10     14.31 o
   0  12   6       93.28       52.76     12.87 o
   1  12   6      338.37      340.00     14.45 o
   2  12   6      189.84      204.41     14.25 o
   3  12   6      546.99      545.00     17.67 o
  -3  13   6       55.75       35.90     18.34 o
  -2  13   6      171.02      164.93     12.43 o
  -1  13   6       22.66       -3.20     21.10 o
   0  13   6        2.47       11.32     13.61 o
   1  13   6       37.92       12.78     13.40 o
   2  13   6      131.42      166.60     15.63 o
   3  13   6       40.79       41.36     13.92 o
  -3  14   6       50.81       16.10     13.97 o
  -2  14   6       19.79       27.13     22.94 o
  -1  14   6       45.77       59.59     13.27 o
   0  14   6     1549.10     1534.76     13.02 o
   1  14   6       52.59       48.41     13.26 o
   2  14   6       28.61       16.22     14.22 o
   3  14   6       50.97       29.81     15.85 o
  -2  15   6       82.35       20.47     18.30 o
  -1  15   6      299.63      289.62     13.82 o
   0  15   6      192.40      188.52     13.39 o
   1  15   6      293.98      271.57     12.29 o
   2  15   6       83.05       46.05     15.61 o
  -2  16   6       15.02       -3.94     18.74 o
  -1  16   6      120.96      131.89     16.17 o
   0  16   6        4.83        7.95     12.91 o
   1  16   6      112.84      126.10     15.87 o
   2  16   6       18.89       26.99     13.51 o
  -1  17   6        3.67       -2.92     17.84 o
   0  17   6        0.04       -7.93     17.73 o
   1  17   6        9.37       32.14     25.01 o
   0  18   6       92.24       92.59     15.98 o
   1   0   7      155.27      156.95     20.60 o
   2   0   7     1258.08     1250.63     23.05 o
   3   0   7     3145.89     3177.18     33.43 o
   4   0   7      431.43      433.48     20.97 o
  -4   1   7     1039.60     1000.88     23.36 o
  -3   1   7      472.92      500.60     23.70 o
  -2   1   7      131.16       95.80     19.14 o
  -1   1   7     1538.52     1445.17     24.30 o
   0   1   7    10944.88    11116.52    122.53 o
   1   1   7     1254.31     1152.51     25.70 o
   2   1   7       35.49       45.73     16.32 o
   3   1   7      527.49      544.46     23.70 o
   4   1   7     1111.31     1134.86     57.79 o
  -4   2   7      734.37      748.16     66.83 o
  -3   2   7      121.69      123.84     22.54 o
  -2   2   7      605.15      615.52     21.86 o
  -1   2   7     1048.19      982.98     20.50 o
   0   2   7     9816.62    10002.51    163.33 o
   1   2   7      697.87      595.78     18.00 o
   2   2   7      498.76      520.03     20.36 o
   3   2   7      117.55      129.56     18.27 o
   4   2   7      749.38      779.01     43.04 o
  -4   3   7      207.74      228.47     20.54 o
  -3   3   7     2485.60     2517.67     81.04 o
  -2   3   7      463.30      392.40     18.23 o
  -1   3   7     3999.08     3878.41     37.23 o
   0   3   7       14.77       11.03     18.07 o
   1   3   7     4071.25     3961.93     26.56 o
   2   3   7      444.39      390.52     17.64 o
   3   3   7     2611.17     2738.99     33.68 o
   4   3   7      194.64      241.22     29.01 o
  -4   4   7      466.17      444.79     21.22 o
  -3   4   7      706.39      717.86     23.75 o
  -2   4   7     1006.14     1022.31     22.13 o
  -1   4   7     2332.82     2428.75     25.70 o
   0   4   7      477.79      344.32     16.58 o
   1   4   7     2608.99     2827.18     54.50 o
   2   4   7      863.06      870.89     21.10 o
   3   4   7      500.90      520.51     19.91 o
   4   4   7      405.90      409.63     23.01 o
  -4   5   7      107.82       74.34     19.75 o
  -3   5   7      333.24      337.98     22.12 o
  -2   5   7      393.85      432.40     19.23 o
  -1   5   7      797.95      786.14     33.48 o
   0   5   7     7863.07     7769.36    179.38 o
   1   5   7      773.84      757.64     18.90 o
   2   5   7      350.97      382.04     16.27 o
   3   5   7      286.68      306.83     21.60 o
   4   5   7      146.07      145.40     17.73 o
  -4   6   7      524.81      549.53     27.49 o
  -3   6   7      423.91      442.78     46.44 o
  -2   6   7       17.76       21.46     17.77 o
  -1   6   7     2999.60     3041.88     43.16 o
   0   6   7     2211.33     2288.69     50.56 o
   1   6   7     3011.72     3112.72     56.98 o
   2   6   7        9.41       35.41     16.80 o
   3   6   7      403.80      407.75     27.57 o
   4   6   7      496.21      537.04     21.27 o
  -4   7   7       89.60      123.09     25.79 o
  -3   7   7      768.66      804.16     54.85 o
  -2   7   7     1418.18     1439.40     26.13 o
  -1   7   7     1159.14     1263.51     22.46 o
   0   7   7      311.61      378.27     19.41 o
   1   7   7     1202.94     1372.55     30.77 o
   2   7   7     1249.93     1231.39     19.35 o
   3   7   7      955.85     1021.37     23.39 o
   4   7   7      131.36      126.33     19.96 o
  -4   8   7       30.58       29.41     35.47 o
  -3   8   7      130.72      128.45     30.60 o
  -2   8   7     1881.88     2064.08     21.66 o
  -1   8   7     1073.54     1012.57     17.90 o
   0   8   7      118.49      106.41     16.00 o
   1   8   7     1073.35     1052.55     17.55 o
   2   8   7     1749.90     1900.88     19.84 o
   3   8   7      264.83      261.38     18.22 o
   4   8   7       33.76       27.02     17.17 o
  -4   9   7       12.89      -24.80     24.80 o
  -3   9   7      286.59      247.60     20.50 o
  -2   9   7      349.55      389.07     29.40 o
  -1   9   7     1482.87     1446.20     24.30 o
   0   9   7      932.20      956.37     24.39 o
   1   9   7     1501.48     1478.86     16.66 o
   2   9   7      305.14      326.14     15.74 o
   3   9   7      282.86      256.21     16.32 o
   4   9   7       34.63       52.77     17.95 o
  -4  10   7       92.06       75.54     16.46 o
  -3  10   7      183.23      196.02     32.17 o
  -2  10   7     1367.46     1427.14     23.87 o
  -1  10   7      332.58      388.51     20.44 o
   0  10   7      266.92      213.62     12.60 o
   1  10   7      474.70      507.62     15.73 o
   2  10   7     1586.99     1595.94     25.98 o
   3  10   7      180.64      172.59     15.11 o
   4  10   7      125.29      127.86     19.79 o
  -3  11   7       34.94       41.83     21.16 o
  -2  11   7      872.02      822.50     32.12 o
  -1  11   7        6.76      -14.64     14.64 o
   0  11   7      504.03      565.42     15.56 o
   1  11   7       12.22       19.94     12.73 o
   2  11   7      981.20      985.73     15.96 o
   3  11   7       80.51       93.49     15.53 o
  -3  12   7      229.99      240.39     24.78 o
  -2  12   7      155.85      171.17     17.22 o
  -1  12   7      925.36      973.28     32.94 o
   0  12   7      199.38      208.47     21.23 o
   1  12   7      724.87      743.89     14.05 o
   2  12   7      189.12      208.99     12.73 o
   3  12   7      283.85      270.42     17.39 o
  -3  13   7        3.15        6.36     15.53 o
  -2  13   7      474.20      513.36     21.09 o
  -1  13   7      586.29      554.99     17.25 o
   0  13   7       48.31       21.43     11.28 o
   1  13   7      457.82      432.15     11.93 o
   2  13   7      436.03      454.20     16.84 o
   3  13   7        7.70        1.79     16.15 o
  -3  14   7       15.43       11.51     15.41 o
  -2  14   7      356.57      396.47     19.73 o
  -1  14   7       48.21       44.27     12.01 o
   0  14   7       40.09       35.79     10.94 o
   1  14   7       50.61       56.71     13.88 o
   2  14   7      357.98      386.82     16.79 o
   3  14   7       34.75       42.90     15.81 o
  -2  15   7      103.98      107.22     23.40 o
  -1  15   7       99.03       73.38     14.23 o
   0  15   7       11.52       -2.37     16.97 o
   1  15   7      118.85      100.19     13.43 o
   2  15   7      123.64      127.00     15.33 o
  -2  16   7      139.66      169.15     19.91 o
  -1  16   7       82.27       78.07     21.73 o
   0  16   7       78.11       82.65     14.38 o
   1  16   7       61.05       71.91     15.50 o
   2  16   7      150.30      155.97     25.42 o
  -1  17   7       42.47       51.35     25.39 o
   0  17   7       26.37       -7.60     25.34 o
   1  17   7       29.40       15.67     19.23 o
   0   0   8      319.25      404.23     27.89 o
   1   0   8     5465.09     5437.14     31.04 o
   2   0   8      294.53      345.03     18.97 o
   3   0   8     1456.64     1559.09     26.52 o
   4   0   8       64.22       78.46     19.57 o
  -4   1   8      457.34      450.83     21.30 o
  -3   1   8     1235.08     1248.41     61.10 o
  -2   1   8       24.00       59.04     18.54 o
  -1   1   8      159.45      151.84     14.94 o
   0   1   8     1668.74     1566.72     22.74 o
   1   1   8       51.71       13.85     17.97 o
   2   1   8       44.35       78.41     17.97 o
   3   1   8      836.38      831.51     29.38 o
   4   1   8      499.64      537.53     61.74 o
  -4   2   8       39.31       41.19     19.40 o
  -3   2   8      136.62      149.27     21.93 o
  -2   2   8     6350.53     6568.77     34.74 o
  -1   2   8      425.95      371.25     18.52 o
   0   2   8       52.81       75.80     15.08 o
   1   2   8      532.25      450.30     18.98 o
   2   2   8     6293.33     6492.27     88.74 o
   3   2   8       97.67      108.42     17.98 o
   4   2   8        9.56       21.26     24.98 o
  -4   3   8      290.90      261.58     20.63 o
  -3   3   8     1026.31     1035.05     38.15 o
  -2   3   8      130.04      110.81     17.41 o
  -1   3   8     1452.04     1446.39     22.01 o
   0   3   8     6566.87     6872.46    140.80 o
   1   3   8     1419.18     1434.66     20.79 o
   2   3   8      132.22      118.66     15.36 o
   3   3   8     1032.37     1067.06     21.87 o
   4   3   8      177.58      196.49     21.26 o
  -4   4   8       93.40       92.28     21.38 o
  -3   4   8      639.54      664.99     48.65 o
  -2   4   8     2419.51     2436.01     47.27 o
  -1   4   8     1704.88     1515.07     18.79 o
   0   4   8        7.28       11.90     15.79 o
   1   4   8     1576.34     1458.61     30.91 o
   2   4   8     2333.66     2389.82     24.33 o
   3   4   8      625.72      650.30     20.75 o
   4   4   8       90.98       74.52     20.20 o
  -4   5   8      783.34      804.22     26.64 o
  -3   5   8      715.51      743.08     25.34 o
  -2   5   8       23.37       28.91     18.08 o
  -1   5   8     1591.67     1530.37     40.79 o
   0   5   8     4137.85     4332.65     47.11 o
   1   5   8     1515.69     1465.39     26.84 o
   2   5   8       18.37       13.95     13.68 o
   3   5   8      463.43      486.89     18.89 o
   4   5   8      807.51      868.02     26.55 o
  -4   6   8      325.29      301.37     39.96 o
  -3   6   8      309.25      316.91     40.82 o
  -2   6   8      378.85      365.11     18.54 o
  -1   6   8     3024.15     3167.85     87.61 o
   0   6   8      426.77      420.90     26.10 o
   1   6   8     3222.41     3441.13     22.45 o
   2   6   8      284.49      294.76     15.06 o
   3   6   8      267.04      278.47     23.04 o
   4   6   8      307.92      301.55     21.21 o
  -4   7   8      363.31      319.32     26.84 o
  -3   7   8      146.21      138.08     16.82 o
  -2   7   8      459.88      471.51     18.62 o
  -1   7   8      668.64      669.65     19.60 o
   0   7   8     4595.48     4282.83     56.89 o
   1   7   8      633.62      642.47     27.83 o
   2   7   8      508.55      570.28     17.14 o
   3   7   8      109.77      104.56     21.79 o
   4   7   8      330.17      325.77     20.51 o
  -4   8   8       64.60       67.77     22.90 o
  -3   8   8      112.17      148.09     20.16 o
  -2   8   8      397.58      401.46     18.11 o
  -1   8   8      208.24      205.16     18.14 o
   0   8   8       51.49       56.08     15.98 o
   1   8   8      371.09      354.92     16.58 o
   2   8   8      342.71      336.06     16.78 o
   3   8   8       57.55       67.64     16.96 o
   4   8   8       60.83       62.55     19.64 o
  -4   9   8       83.32       65.02     28.77 o
  -3   9   8     1249.02     1242.59     26.86 o
  -2   9   8       85.75       95.48     16.71 o
  -1   9   8     1369.01     1423.57     25.33 o
   0   9   8     1672.45     1796.62     55.52 o
   1   9   8     1494.11     1541.69     19.12 o
   2   9   8       83.86       86.65     14.37 o
   3   9   8     1208.86     1233.46     19.70 o
   4   9   8       93.92       85.10     18.33 o
  -3  10   8       42.03       67.06     18.87 o
  -2  10   8       43.68       21.14     16.44 o
  -1  10   8      402.40      404.32     15.71 o
   0  10   8      581.68      699.21     19.20 o
   1  10   8      440.95      489.83     15.44 o
   2  10   8       50.29       69.52     12.88 o
   3  10   8       28.14       33.60     15.10 o
  -3  11   8       42.02       78.48     62.31 o
  -2  11   8       58.47       63.68     16.02 o
  -1  11   8       73.14      106.27     14.20 o
   0  11   8     2169.23     2088.66     48.07 o
   1  11   8       78.48       76.48     14.29 o
   2  11   8       78.44       98.72     13.21 o
   3  11   8       41.24       56.29     17.66 o
  -3  12   8      102.34      112.85     20.74 o
  -2  12   8      106.82      124.52     25.79 o
  -1  12   8      678.86      683.92     17.04 o
   0  12   8        0.41        3.16     13.55 o
   1  12   8      742.04      738.76     16.28 o
   2  12   8      108.90      107.28     13.40 o
   3  12   8       98.80      114.13     17.48 o
  -3  13   8      218.40      198.95     18.61 o
  -2  13   8       34.21       38.13     15.19 o
  -1  13   8      214.65      189.65     13.65 o
   0  13   8      211.35      263.04     11.74 o
   1  13   8      246.30      252.46     21.18 o
   2  13   8       38.10       55.76     13.52 o
   3  13   8      189.04      195.30     19.21 o
  -2  14   8      214.73      200.93     25.80 o
  -1  14   8       71.73       86.61     14.41 o
   0  14   8       84.07       96.74     10.90 o
   1  14   8      123.07      129.13     13.31 o
   2  14   8      237.64      203.37     16.28 o
  -2  15   8       12.23        0.68     15.38 o
  -1  15   8      170.97      228.85     21.38 o
   0  15   8        9.02       -6.80     11.47 o
   1  15   8      154.98      164.59     18.72 o
   2  15   8       11.01        9.17     14.34 o
  -2  16   8       63.44       39.73     15.30 o
  -1  16   8      184.11      154.03     14.91 o
   0  16   8       17.52      -26.18     26.43 o
   1  16   8      170.94      144.16     15.78 o
   2  16   8       51.76       83.88     13.55 o
  -1  17   8       16.59        2.41     15.17 o
   0  17   8       51.87       69.64     19.41 o
   1  17   8       16.69       16.67     17.15 o
   1   0   9     4302.16     4240.40     49.07 o
   2   0   9      533.91      574.94     18.25 o
   3   0   9     5894.67     6192.11     52.80 o
   4   0   9       52.42       41.52     19.27 o
  -4   1   9      383.34      393.89     20.64 o
  -3   1   9      371.00      426.50     22.79 o
  -2   1   9     1092.95     1071.93     18.32 o
  -1   1   9     2737.95     2790.79     43.82 o
   0   1   9     1791.03     1615.75     24.79 o
   1   1   9     3174.59     3311.89     25.75 o
   2   1   9     1093.63     1112.71     37.47 o
   3   1   9      402.32      427.64     22.96 o
   4   1   9      289.69      296.39     22.65 o
  -4   2   9      500.71      564.66     21.09 o
  -3   2   9       39.51       25.69     21.64 o
  -2   2   9      730.24      771.32     20.23 o
  -1   2   9     1019.78     1062.31     21.83 o
   0   2   9     7960.16     7763.99    127.14 o
   1   2   9     1285.94     1393.96     20.66 o
   2   2   9      811.79      885.48     27.91 o
   3   2   9       61.41       85.14     19.42 o
   4   2   9      503.32      487.95     23.94 o
  -4   3   9      272.55      260.86     22.89 o
  -3   3   9     1649.26     1593.51     25.91 o
  -2   3   9     1997.13     1934.42     20.43 o
  -1   3   9     1273.69     1279.35     25.82 o
   0   3   9      166.09      156.27     15.96 o
   1   3   9     1238.75     1218.00     21.65 o
   2   3   9     2057.16     2028.15     22.20 o
   3   3   9     1618.85     1639.85     26.04 o
   4   3   9      218.47      253.29     24.61 o
  -4   4   9      441.04      451.63     25.23 o
  -3   4   9     1445.65     1503.81     25.18 o
  -2   4   9      584.84      604.43     17.56 o
  -1   4   9     2354.51     2331.12     36.98 o
   0   4   9     1763.81     1521.55     18.91 o
   1   4   9     2160.19     2191.85     21.72 o
   2   4   9      606.85      613.57     16.53 o
   3   4   9     1791.70     1916.05     29.23 o
   4   4   9      441.95      421.51     28.24 o
  -4   5   9       30.87       32.60     28.45 o
  -3   5   9       25.63       77.05     34.18 o
  -2   5   9     1424.82     1520.88     19.42 o
  -1   5   9     2407.36     2336.68     21.81 o
   0   5   9      430.68      420.91     18.98 o
   1   5   9     2470.66     2411.63     57.94 o
   2   5   9     1494.18     1599.92     45.84 o
   3   5   9        6.38        1.13     14.25 o
   4   5   9       26.91       41.81     21.10 o
  -4   6   9      122.30      167.16     23.90 o
  -3   6   9      286.84      260.73     34.90 o
  -2   6   9     1301.88     1322.47     20.67 o
  -1   6   9     2233.10     2193.70     58.54 o
   0   6   9      579.73      596.53     17.39 o
   1   6   9     2134.33     2124.78     22.23 o
   2   6   9     1415.19     1475.02     38.47 o
   3   6   9      329.68      298.52     21.12 o
   4   6   9      136.33      136.75     19.69 o
  -4   7   9      305.01      288.58     24.23 o
  -3   7   9      234.83      214.70     20.66 o
  -2   7   9     2415.33     2512.32     43.62 o
  -1   7   9      365.95      356.72     16.53 o
   0   7   9       55.72       28.70     18.09 o
   1   7   9      397.24      405.84     16.80 o
   2   7   9     2465.40     2589.80     25.82 o
   3   7   9      227.81      265.32     23.27 o
   4   7   9      225.90      214.42     19.81 o
  -4   8   9      106.76      115.22     57.18 o
  -3   8   9      271.98      279.91     20.18 o
  -2   8   9     1772.78     1848.65     46.99 o
  -1   8   9      200.88      191.67     17.90 o
   0   8   9     1492.33     1528.01     22.27 o
   1   8   9      208.59      226.59     26.78 o
   2   8   9     1999.23     2063.14     33.22 o
   3   8   9      223.43      233.50     17.03 o
   4   8   9      114.05      108.99     18.10 o
  -4   9   9        2.55       18.09     17.96 o
  -3   9   9      136.41      153.33     19.53 o
  -2   9   9       92.91       70.51     16.58 o
  -1   9   9     3093.43     3102.98     73.95 o
   0   9   9      231.14      266.44     17.84 o
   1   9   9     2836.22     2990.67     23.41 o
   2   9   9       91.26       90.39     14.12 o
   3   9   9      114.30      115.22     16.81 o
   4   9   9       10.70      -13.09     17.84 o
  -3  10   9      278.05      276.75     17.05 o
  -2  10   9      253.42      262.80     14.71 o
  -1  10   9      523.99      544.65     26.29 o
   0  10   9      100.38      121.22     21.07 o
   1  10   9      365.91      373.41     13.71 o
   2  10   9      219.61      216.97     16.46 o
   3  10   9      244.16      254.34     15.53 o
  -3  11   9       33.05      -10.48     23.24 o
  -2  11   9     1439.98     1529.96     31.87 o
  -1  11   9      166.78      151.55     13.84 o
   0  11   9       34.35       20.68     14.50 o
   1  11   9      218.87      199.69     14.24 o
   2  11   9     1311.69     1356.26     15.98 o
   3  11   9       54.05       43.55     19.26 o
  -3  12   9      403.01      374.53     23.85 o
  -2  12   9      286.78      242.31     14.07 o
  -1  12   9       28.30       23.77     17.16 o
   0  12   9      260.24      316.35     18.20 o
   1  12   9       37.84       21.53     17.12 o
   2  12   9      300.23      275.90     13.84 o
   3  12   9      371.50      345.69     17.68 o
  -3  13   9      160.57      161.65     18.32 o
  -2  13   9        8.48       28.77     13.20 o
  -1  13   9      351.96      347.66     23.40 o
   0  13   9       33.35       12.13     12.08 o
   1  13   9      475.50      474.03     14.22 o
   2  13   9       13.02       34.66     14.47 o
   3  13   9      141.21      103.97     16.42 o
  -2  14   9       40.68       55.31     18.10 o
  -1  14   9       58.19       86.26     13.07 o
   0  14   9      436.59      383.24     18.37 o
   1  14   9       82.65       89.42     13.10 o
   2  14   9       34.98       28.78     14.13 o
  -2  15   9      231.52      225.74     15.96 o
  -1  15   9       53.31       74.80     13.37 o
   0  15   9      134.45      143.05     15.57 o
   1  15   9       68.46       74.04     18.19 o
   2  15   9      202.11      188.23     15.94 o
  -1  16   9       72.37       52.93     13.97 o
   0  16   9      160.98      195.81     23.20 o
   1  16   9       62.29       44.24     13.84 o
   0  17   9       40.72       46.23     12.48 o
   0   0  10       40.25       42.19     20.91 o
   1   0  10     1462.84     1390.86     20.45 o
   2   0  10      126.06      125.73     15.90 o
   3   0  10      382.29      395.24     26.53 o
   4   0  10      278.92      267.80     35.00 o
  -4   1  10      235.34      247.87     26.10 o
  -3   1  10     1480.81     1571.59     25.60 o
  -2   1  10     3849.04     3909.27     47.29 o
  -1   1  10     1771.26     1645.07     43.32 o
   0   1  10      368.06      263.49     18.56 o
   1   1  10     2004.66     1940.39     26.80 o
   2   1  10     4114.88     4147.28     96.93 o
   3   1  10     1488.27     1575.34     27.10 o
   4   1  10      206.52      211.65     31.20 o
  -4   2  10      219.37      235.92     24.39 o
  -3   2  10      297.47      309.60     23.23 o
  -2   2  10     1062.36     1070.17     19.35 o
  -1   2  10      221.83      209.70     14.29 o
   0   2  10      165.41      148.78     16.13 o
   1   2  10      341.39      360.33     16.25 o
   2   2  10     1074.61     1054.04     16.48 o
   3   2  10      499.44      547.81     20.37 o
   4   2  10      295.73      293.26     24.56 o
  -4   3  10      109.13      125.69     24.21 o
  -3   3  10      934.75      875.24     23.63 o
  -2   3  10      762.56      816.25     20.23 o
  -1   3  10     3700.34     3665.88     33.49 o
   0   3  10     4542.23     4781.95     47.55 o
   1   3  10     3842.89     3778.78     68.18 o
   2   3  10      760.27      794.22     18.57 o
   3   3  10      913.56      911.06     21.70 o
   4   3  10      121.67      123.89     23.54 o
  -4   4  10      486.51      519.17     27.65 o
  -3   4  10       61.70       67.48     21.74 o
  -2   4  10        2.39       -7.06     17.90 o
  -1   4  10      497.99      529.04     17.26 o
   0   4  10     1685.96     1603.91     21.23 o
   1   4  10      796.46      870.29     18.29 o
   2   4  10       18.70       18.46     16.91 o
   3   4  10      106.29      107.62     17.70 o
   4   4  10      416.59      438.55     23.74 o
  -4   5  10       34.06       34.70     29.29 o
  -3   5  10      548.31      509.21     18.67 o
  -2   5  10     1640.09     1604.94     25.72 o
  -1   5  10      747.06      816.88     18.14 o
   0   5  10     1619.39     1776.46     30.08 o
   1   5  10      919.80     1000.86     18.82 o
   2   5  10     1615.61     1638.38     24.95 o
   3   5  10      491.93      507.66     21.91 o
   4   5  10       44.99       51.17     22.49 o
  -4   6  10       57.60       63.06     23.39 o
  -3   6  10     1211.52     1165.59     57.16 o
  -2   6  10     1978.03     2117.68     22.26 o
  -1   6  10      589.82      616.04     17.42 o
   0   6  10       72.78       54.27     14.38 o
   1   6  10      710.42      803.94     17.26 o
   2   6  10     2062.80     2195.23     25.74 o
   3   6  10     1231.89     1250.26     25.84 o
   4   6  10       92.13      101.19     20.87 o
  -4   7  10       46.13       77.21     22.94 o
  -3   7  10       58.62       74.75     19.86 o
  -2   7  10       66.73       74.60     17.15 o
  -1   7  10     1129.60     1161.40     20.06 o
   0   7  10     1698.11     1630.42     32.24 o
   1   7  10      945.81      938.54     17.65 o
   2   7  10       62.59       60.80     13.57 o
   3   7  10       59.52       69.79     30.30 o
   4   7  10       60.41       67.95     19.01 o
  -4   8  10      417.09      377.89     54.41 o
  -3   8  10      180.62      154.21     16.58 o
  -2   8  10      217.52      236.93     17.05 o
  -1   8  10      656.87      720.12     28.13 o
   0   8  10     3369.75     3393.81     24.10 o
   1   8  10      548.97      554.60     16.37 o
   2   8  10      239.76      271.52     15.53 o
   3   8  10      129.31      120.98     16.67 o
   4   8  10      483.57      467.20     22.06 o
  -3   9  10      135.74      116.48     19.21 o
  -2   9  10      323.77      309.20     15.00 o
  -1   9  10      679.70      721.00     16.59 o
   0   9  10       88.99      136.94     21.02 o
   1   9  10      714.60      788.62     25.53 o
   2   9  10      242.96      231.42     15.21 o
   3   9  10      132.11      150.05     15.82 o
  -3  10  10      242.31      259.08     19.89 o
  -2  10  10      216.91      259.93     16.39 o
  -1  10  10     1483.32     1496.16     20.20 o
   0  10  10     1444.88     1498.24     19.71 o
   1  10  10     1436.10     1516.17     43.36 o
   2  10  10      223.46      252.22     14.85 o
   3  10  10      278.54      294.78     19.28 o
  -3  11  10        4.63       11.15     22.70 o
  -2  11  10      146.57      139.52     12.48 o
  -1  11  10      118.02      132.55     14.20 o
   0  11  10      161.47      149.55     18.66 o
   1  11  10       44.56       27.03     13.92 o
   2  11  10      154.28      166.48     14.13 o
   3  11  10       12.80       16.87     17.78 o
  -3  12  10      322.23      313.50     23.46 o
  -2  12  10      273.41      281.91     19.55 o
  -1  12  10      840.65      839.82     24.80 o
   0  12  10      191.60      195.17     16.03 o
   1  12  10      788.37      814.78     31.25 o
   2  12  10      224.04      208.02     13.60 o
   3  12  10      369.81      375.80     20.69 o
  -3  13  10       67.60       30.36     17.85 o
  -2  13  10       26.80       -0.12     28.44 o
  -1  13  10       40.31       36.28     15.36 o
   0  13  10      114.67      123.15     12.28 o
   1  13  10       19.73       26.87     13.20 o
   2  13  10       39.69       14.91     16.79 o
   3  13  10       98.17       78.74     25.12 o
  -2  14  10       31.15       66.42     24.42 o
  -1  14  10      387.79      434.18     13.84 o
   0  14  10      672.88      701.81     24.90 o
   1  14  10      339.62      380.29     13.35 o
   2  14  10       23.29       21.01     15.64 o
  -2  15  10       52.38       55.21     17.59 o
  -1  15  10       71.67       76.03     14.15 o
   0  15  10       22.14       34.31     27.96 o
   1  15  10       65.89       87.55     14.19 o
   2  15  10       58.95       44.24     15.32 o
  -1  16  10        4.57       24.32     15.16 o
   0  16  10       34.92       58.31     14.07 o
   1  16  10        6.64      -12.81     15.27 o
   0  17  10       56.09       74.65     19.15 o
   1   0  11      353.85      333.21     16.20 o
   2   0  11     1300.00     1281.13     18.59 o
   3   0  11        0.13       43.15     20.59 o
   4   0  11      774.28      740.76     65.64 o
  -4   1  11      640.80      633.38     38.93 o
  -3   1  11      207.28      194.09     25.12 o
  -2   1  11       25.80       28.83     13.77 o
  -1   1  11     1003.84      944.36     17.81 o
   0   1  11     5054.28     4857.58     81.56 o
   1   1  11      886.23      828.09     17.00 o
   2   1  11       12.52       12.74     17.36 o
   3   1  11      377.68      388.87     20.09 o
   4   1  11      583.17      695.88     47.58 o
  -4   2  11      152.75      153.22     23.84 o
  -3   2  11      163.17      163.80     21.34 o
  -2   2  11      156.50      153.48     13.39 o
  -1   2  11     4278.89     4419.53    108.73 o
   0   2  11     1006.74     1145.88     17.90 o
   1   2  11     3996.57     4162.68     29.27 o
   2   2  11      202.98      184.49     16.96 o
   3   2  11      266.32      284.77     19.25 o
   4   2  11      171.76      159.95     24.04 o
  -4   3  11      368.34      385.20     51.04 o
  -3   3  11     1055.34     1078.93     31.42 o
  -2   3  11      438.42      414.81     16.37 o
  -1   3  11     3158.58     3258.15     56.63 o
   0   3  11     2277.15     2515.33     26.04 o
   1   3  11     3014.98     3074.37     22.59 o
   2   3  11      489.88      479.56     17.52 o
   3   3  11      969.98      967.91     20.88 o
   4   3  11      365.82      388.02     29.32 o
  -4   4  11      182.45      189.00     38.69 o
  -3   4  11      250.73      262.61     20.92 o
  -2   4  11     1643.13     1654.64     21.73 o
  -1   4  11       94.52      114.04     16.23 o
   0   4  11      397.51      433.00     15.46 o
   1   4  11       54.44       37.56     16.20 o
   2   4  11     1902.82     2002.89     32.85 o
   3   4  11      236.64      215.32     15.42 o
   4   4  11      123.01      150.42     38.60 o
  -4   5  11      634.74      595.56     25.56 o
  -3   5  11       38.62       37.85     24.42 o
  -2   5  11      568.22      639.81     27.29 o
  -1   5  11      108.82      123.61     23.54 o
   0   5  11     5251.92     5490.88     53.77 o
   1   5  11       54.83       55.38     16.06 o
   2   5  11      705.94      751.23     24.14 o
   3   5  11       40.82       58.02     14.98 o
   4   5  11      595.33      591.92     25.30 o
  -4   6  11       18.50      -13.45     23.07 o
  -3   6  11      316.51      328.39     20.40 o
  -2   6  11      708.19      714.67     16.76 o
  -1   6  11     1682.72     1663.02     27.31 o
   0   6  11       67.42       73.74     15.97 o
   1   6  11     1410.04     1387.21     15.69 o
   2   6  11      608.52      591.34     16.24 o
   3   6  11      399.87      400.48     15.54 o
   4   6  11        7.75      -12.59     20.22 o
  -4   7  11       45.70       31.14     48.14 o
  -3   7  11      680.57      667.28     21.55 o
  -2   7  11       39.92       21.17     14.58 o
  -1   7  11     1074.63     1023.51     16.22 o
   0   7  11       11.02       18.52     17.11 o
   1   7  11      809.73      772.23     14.11 o
   2   7  11       48.38       53.88     13.24 o
   3   7  11      742.65      761.51     29.32 o
   4   7  11       41.77       43.21     19.03 o
  -4   8  11       42.59       66.64     38.67 o
  -3   8  11       35.57       28.83     28.11 o
  -2   8  11      481.90      492.67     21.93 o
  -1   8  11      461.61      482.98     38.61 o
   0   8  11       68.19      109.70     17.63 o
   1   8  11      290.89      311.41     23.84 o
   2   8  11      517.99      517.50     16.71 o
   3   8  11       47.50       40.82     14.19 o
   4   8  11       56.65       46.66     18.89 o
  -3   9  11       94.38       60.37     19.55 o
  -2   9  11      542.64      568.44     16.13 o
  -1   9  11      105.76      120.43     16.85 o
   0   9  11     1108.66     1150.66     17.49 o
   1   9  11      124.38      123.26     16.84 o
   2   9  11      553.51      550.59     15.19 o
   3   9  11       80.63       72.45     19.40 o
  -3  10  11      439.24      423.27     24.69 o
  -2  10  11      514.00      502.73     22.09 o
  -1  10  11      120.85      131.87     12.83 o
   0  10  11        1.80       15.04     18.81 o
   1  10  11      189.32      175.11     16.71 o
   2  10  11      418.13      389.31     13.65 o
   3  10  11      455.00      459.01     19.10 o
  -3  11  11      246.72      263.34     22.28 o
  -2  11  11      117.92      122.14     27.09 o
  -1  11  11      141.36      152.38     28.05 o
   0  11  11      267.36      205.38     24.38 o
   1  11  11      128.90      134.12     12.45 o
   2  11  11      119.15      112.73     12.12 o
   3  11  11      231.02      207.21     18.09 o
  -3  12  11       19.25       43.08     41.74 o
  -2  12  11      111.56      116.48     14.05 o
  -1  12  11      799.28      823.95     28.77 o
   0  12  11      903.85      901.10     18.97 o
   1  12  11      798.62      867.05     17.03 o
   2  12  11       60.10       38.08     14.78 o
   3  12  11       14.11       23.25     17.26 o
  -2  13  11       74.18       94.64     18.53 o
  -1  13  11       48.73       60.84     16.00 o
   0  13  11      327.29      294.17     12.45 o
   1  13  11       43.54       35.39     13.07 o
   2  13  11       50.99       66.45     14.34 o
  -2  14  11      282.81      274.16     16.14 o
  -1  14  11       36.77       72.02     30.38 o
   0  14  11      295.83      255.30     16.26 o
   1  14  11       58.52       63.18     16.07 o
   2  14  11      300.96      292.87     16.38 o
  -1  15  11       53.57       50.72     12.95 o
   0  15  11        0.74        9.77     13.93 o
   1  15  11       68.09       97.57     17.52 o
  -1  16  11      290.58      224.78     33.21 o
   0  16  11      117.54      112.91     14.00 o
   1  16  11      327.49      327.87     16.04 o
   0   0  12    11272.21    12500.82    363.18 o
   1   0  12     2650.75     2684.22     66.25 o
   2   0  12      543.05      510.91     18.39 o
   3   0  12      137.38      138.68     19.56 o
   4   0  12      757.36      689.63     42.15 o
  -4   1  12      253.87      217.64     33.16 o
  -3   1  12      279.93      260.55     18.91 o
  -2   1  12      780.51      737.21     17.49 o
  -1   1  12     1302.37     1337.82     23.21 o
   0   1  12     1075.81     1195.50     27.09 o
   1   1  12     1353.32     1383.72     17.88 o
   2   1  12      781.19      775.31     18.43 o
   3   1  12      264.76      278.19     18.97 o
   4   1  12      147.18      147.39     23.71 o
  -4   2  12      321.57      291.26     24.25 o
  -3   2  12     1513.13     1456.35     19.81 o
  -2   2  12      891.75      971.01     17.38 o
  -1   2  12     1297.01     1215.01     19.30 o
   0   2  12       75.48       68.14     13.66 o
   1   2  12     1372.86     1360.86     37.02 o
   2   2  12      974.36     1037.33     17.69 o
   3   2  12     1311.73     1313.42     21.14 o
   4   2  12      307.27      273.48     49.87 o
  -4   3  12       83.96      119.10     23.45 o
  -3   3  12      379.35      403.30     17.67 o
  -2   3  12     1273.16     1249.30     30.75 o
  -1   3  12     2358.88     2407.64     19.66 o
   0   3  12      167.27      227.41     13.93 o
   1   3  12     2488.80     2503.16     62.76 o
   2   3  12     1407.93     1407.96     22.05 o
   3   3  12      316.25      295.71     14.52 o
   4   3  12      111.77       79.07     23.47 o
  -4   4  12      410.66      401.81     24.46 o
  -3   4  12      484.77      457.80     18.35 o
  -2   4  12      596.74      597.17     18.80 o
  -1   4  12     1012.90      982.87     20.30 o
   0   4  12     2667.72     2479.34     57.80 o
   1   4  12     1118.06     1106.81     19.19 o
   2   4  12      509.74      470.71     16.95 o
   3   4  12      382.50      398.96     15.71 o
   4   4  12      341.90      349.32     24.18 o
  -4   5  12      164.62      155.72     23.48 o
  -3   5  12      163.83      147.75     14.94 o
  -2   5  12      766.27      806.63     20.27 o
  -1   5  12     1792.70     1819.43     19.84 o
   0   5  12     2487.75     2730.01     31.13 o
   1   5  12     1934.66     2067.19     23.45 o
   2   5  12      727.84      765.14     22.02 o
   3   5  12      122.40      130.13     14.85 o
   4   5  12      197.08      186.67     18.37 o
  -4   6  12      217.73      207.46     26.88 o
  -3   6  12      514.48      526.43     29.92 o
  -2   6  12      649.03      704.90     34.63 o
  -1   6  12       85.63       95.85     15.43 o
   0   6  12     1255.70     1260.98     17.61 o
   1   6  12       72.83       75.61     13.81 o
   2   6  12      680.61      730.93     16.40 o
   3   6  12      440.19      422.34     15.14 o
   4   6  12      247.34      192.48     21.06 o
  -4   7  12      303.18      222.20     29.48 o
  -3   7  12      221.69      236.31     16.55 o
  -2   7  12      194.36      224.87     16.92 o
  -1   7  12     3098.74     3311.84     29.51 o
   0   7  12      716.93      720.82     14.97 o
   1   7  12     3661.02     3931.60     35.40 o
   2   7  12      166.09      205.02     13.54 o
   3   7  12      202.19      202.39     17.62 o
   4   7  12      310.96      262.22     29.20 o
  -3   8  12      188.33      180.01     22.02 o
  -2   8  12       76.99       68.39     17.97 o
  -1   8  12      333.88      395.46     15.48 o
   0   8  12       60.62       54.34     15.14 o
   1   8  12      409.61      454.18     17.84 o
   2   8  12       78.64       77.86     13.97 o
   3   8  12      172.42      166.93     17.07 o
  -3   9  12      388.47      339.42     20.77 o
  -2   9  12     1189.19     1277.68     18.95 o
  -1   9  12      621.04      624.71     14.56 o
   0   9  12        4.37       -5.28     16.76 o
   1   9  12      713.48      737.16     29.60 o
   2   9  12     1124.55     1206.36     28.83 o
   3   9  12      386.46      365.91     19.96 o
  -3  10  12        3.61      -18.22     22.73 o
  -2  10  12       92.21      105.96     15.77 o
  -1  10  12       26.16       58.56     14.15 o
   0  10  12      714.13      713.04     14.50 o
   1  10  12        5.38        3.47     14.00 o
   2  10  12       50.09       45.49     13.35 o
   3  10  12       13.18       31.15     18.14 o
  -3  11  12      266.78      257.24     73.14 o
  -2  11  12       29.62       29.87     14.39 o
  -1  11  12      466.86      473.50     14.91 o
   0  11  12     1004.97     1016.33     29.51 o
   1  11  12      450.26      459.81     19.19 o
   2  11  12       42.54       63.09     12.95 o
   3  11  12      256.01      224.88     18.07 o
  -2  12  12       52.75       66.65     16.25 o
  -1  12  12      107.47      131.48     34.83 o
   0  12  12      354.49      371.15     16.44 o
   1  12  12      139.54      145.72     14.47 o
   2  12  12       68.20       52.78     16.23 o
  -2  13  12      155.24      171.83     20.76 o
  -1  13  12       62.97      100.40     20.20 o
   0  13  12        4.38       22.61     12.95 o
   1  13  12       53.73       80.23     12.08 o
   2  13  12      190.95      177.45     16.08 o
  -2  14  12      170.89      105.21     15.99 o
  -1  14  12       54.83       32.70     19.62 o
   0  14  12      101.61      109.14     14.58 o
   1  14  12       43.44       30.14     15.72 o
   2  14  12      186.87      148.01     15.84 o
  -1  15  12      103.39      118.56     19.04 o
   0  15  12       58.97       43.02     15.61 o
   1  15  12       70.55       89.55     15.40 o
   0  16  12      228.98      158.05     15.59 o
   1   0  13     1895.01     2016.21     27.08 o
   2   0  13     3506.15     3593.24     23.52 o
   3   0  13      682.69      677.91     18.59 o
   4   0  13      324.33      325.17     45.14 o
  -4   1  13        1.23       -0.98     23.01 o
  -3   1  13      174.20      159.44     18.18 o
  -2   1  13     1515.34     1550.73     26.43 o
  -1   1  13      789.18      779.05     20.47 o
   0   1  13        7.43       28.77     16.33 o
   1   1  13     1048.90     1026.49     15.73 o
   2   1  13     1601.42     1706.11     23.72 o
   3   1  13      172.88      173.42     15.54 o
   4   1  13        7.31        9.00     22.66 o
  -4   2  13      214.69      230.85     25.06 o
  -3   2  13       61.55       54.17     22.52 o
  -2   2  13      285.50      270.62     16.52 o
  -1   2  13     1580.46     1621.55     54.54 o
   0   2  13     2142.50     2158.62     22.20 o
   1   2  13     1735.23     1718.61     25.07 o
   2   2  13      345.13      330.09     15.53 o
   3   2  13       58.01       69.01     17.04 o
   4   2  13      278.09      256.20     23.87 o
  -4   3  13      179.14      158.93     23.71 o
  -3   3  13       83.49       94.79     16.99 o
  -2   3  13     2130.08     2208.23     46.11 o
  -1   3  13      433.77      463.71     13.98 o
   0   3  13      139.39      146.82     14.85 o
   1   3  13      318.59      331.40     16.65 o
   2   3  13     1834.37     1871.37     29.35 o
   3   3  13      104.13      107.92     17.15 o
   4   3  13      172.32      178.87     23.12 o
  -4   4  13      101.60       98.80     23.12 o
  -3   4  13      713.19      715.20     15.24 o
  -2   4  13      504.70      510.32     16.52 o
  -1   4  13      832.86      860.68     28.36 o
   0   4  13        7.55        5.99     15.99 o
   1   4  13      640.52      609.72     15.36 o
   2   4  13      542.40      522.62     14.00 o
   3   4  13      751.57      757.51     19.00 o
   4   4  13      105.44      100.50     27.32 o
  -4   5  13        2.45       10.54     22.66 o
  -3   5  13      189.74      205.25     17.35 o
  -2   5  13     1723.85     1699.14     17.53 o
  -1   5  13     1554.36     1580.62     18.25 o
   0   5  13      124.27      123.75     15.71 o
   1   5  13     1173.36     1187.59     19.75 o
   2   5  13     1591.49     1680.42     28.72 o
   3   5  13      217.42      250.19     15.11 o
   4   5  13       18.40       35.47     17.54 o
  -3   6  13      121.89      105.45     16.85 o
  -2   6  13      410.78      431.20     17.55 o
  -1   6  13      266.40      279.12     13.97 o
   0   6  13      722.54      684.65     18.99 o
   1   6  13      278.97      264.98     14.16 o
   2   6  13      382.80      404.33     23.40 o
   3   6  13      167.11      181.71     27.01 o
  -3   7  13      403.89      402.39     15.62 o
  -2   7  13      953.29      939.98     23.78 o
  -1   7  13      628.65      595.70     16.37 o
   0   7  13      201.43      229.52     15.39 o
   1   7  13      766.13      821.39     16.28 o
   2   7  13     1016.65     1045.10     14.48 o
   3   7  13      411.12      411.80     16.21 o
  -3   8  13      644.21      644.61     20.62 o
  -2   8  13        3.75       10.10     15.88 o
  -1   8  13      331.44      359.53     17.51 o
   0   8  13      284.83      270.00     15.41 o
   1   8  13      296.12      321.18     12.41 o
   2   8  13        0.60       -5.00     12.58 o
   3   8  13      732.44      705.21     21.71 o
  -3   9  13      117.38      146.34     33.74 o
  -2   9  13      159.27      184.21     17.85 o
  -1   9  13      621.26      644.78     29.12 o
   0   9  13     3874.17     4068.90     45.37 o
   1   9  13      558.35      602.17     17.71 o
   2   9  13      169.51      160.62     14.33 o
   3   9  13      126.70      105.93     18.76 o
  -3  10  13       70.17       55.04     28.20 o
  -2  10  13       49.50       41.80     15.50 o
  -1  10  13      630.50      641.81     17.19 o
   0  10  13       48.98       46.12     19.64 o
   1  10  13      554.55      565.47     13.83 o
   2  10  13       30.49       32.77     13.61 o
   3  10  13      103.79       96.66     18.04 o
  -3  11  13      346.18      277.07     19.44 o
  -2  11  13      312.98      331.09     19.66 o
  -1  11  13      191.77      213.06     17.09 o
   0  11  13        1.22       -4.60     34.82 o
   1  11  13      218.81      249.33     16.07 o
   2  11  13      443.35      483.47     18.08 o
   3  11  13      330.54      284.63     16.65 o
  -2  12  13       12.60       42.42     46.10 o
  -1  12  13      239.98      195.02     13.80 o
   0  12  13      754.67      766.56     33.33 o
   1  12  13      331.97      287.94     16.77 o
   2  12  13       11.28       19.52     19.48 o
  -2  13  13       25.01       28.34     17.85 o
  -1  13  13      302.01      352.85     19.44 o
   0  13  13      128.40      132.46     15.46 o
   1  13  13      385.57      428.73     16.78 o
   2  13  13       31.41       32.46     15.41 o
  -1  14  13      118.00      148.78     22.52 o
   0  14  13       86.83       80.51     14.75 o
   1  14  13      143.16      173.86     14.31 o
  -1  15  13       37.16       18.18     13.94 o
   0  15  13       98.92      131.73     13.98 o
   1  15  13       37.73       29.11     13.72 o
   0   0  14       56.72       69.98     22.80 o
   1   0  14      587.30      594.31     15.39 o
   2   0  14        8.43        5.29     13.36 o
   3   0  14       83.70       74.52     16.11 o
   4   0  14        7.98       18.22     23.76 o
  -4   1  14      367.45      370.72     20.22 o
  -3   1  14      896.67      900.94     19.84 o
  -2   1  14      263.96      268.60     16.82 o
  -1   1  14     2583.63     2700.38     42.74 o
   0   1  14     1140.33     1061.52     16.73 o
   1   1  14     2407.72     2503.34     19.26 o
   2   1  14      208.27      214.73     16.88 o
   3   1  14     1010.73     1034.52     29.34 o
   4   1  14      337.88      362.91     26.65 o
  -4   2  14       96.43      110.91     25.76 o
  -3   2  14       23.74       31.28     16.70 o
  -2   2  14      702.68      733.11     17.41 o
  -1   2  14       82.30       60.10     14.20 o
   0   2  14      365.11      393.71     15.08 o
   1   2  14       73.28      110.48     14.07 o
   2   2  14      829.05      880.10     15.66 o
   3   2  14       22.83       11.83     12.34 o
   4   2  14      135.74      137.21     23.04 o
  -4   3  14      668.49      602.04     26.03 o
  -3   3  14      297.56      270.87     27.21 o
  -2   3  14      131.04      167.02     15.53 o
  -1   3  14      804.37      791.80     14.62 o
   0   3  14     6080.46     6214.76     24.99 o
   1   3  14      855.02      834.64     17.19 o
   2   3  14      125.87      157.84     16.45 o
   3   3  14      211.71      243.99     18.99 o
   4   3  14      712.22      649.68     24.74 o
  -4   4  14       21.93        7.79     56.83 o
  -3   4  14      372.54      365.23     17.77 o
  -2   4  14      112.23      110.22     14.49 o
  -1   4  14      990.88      982.72     26.16 o
   0   4  14      302.10      347.86     13.62 o
   1   4  14     1229.13     1259.13     19.19 o
   2   4  14       75.21       65.85     15.31 o
   3   4  14      363.12      381.05     29.40 o
   4   4  14       35.53       24.53     29.20 o
  -3   5  14      973.96      981.92     19.22 o
  -2   5  14        3.91        1.73     16.45 o
  -1   5  14      907.76      920.42     22.39 o
   0   5  14      192.46      184.43     13.93 o
   1   5  14      942.22      948.55     27.97 o
   2   5  14        2.30      -16.16     26.09 o
   3   5  14      916.39      939.30     52.41 o
  -3   6  14       34.69       34.16     19.47 o
  -2   6  14     1187.28     1224.95     19.32 o
  -1   6  14      339.88      359.57     23.91 o
   0   6  14      255.62      305.25     15.49 o
   1   6  14      268.32      285.88     15.36 o
   2   6  14     1142.26     1142.96     21.63 o
   3   6  14       22.34       10.88     15.84 o
  -3   7  14       16.18       18.15     18.98 o
  -2   7  14      364.64      341.36     17.06 o
  -1   7  14      151.17      168.60     14.86 o
   0   7  14     1201.29     1254.76     17.88 o
   1   7  14      138.30      153.57     13.19 o
   2   7  14      285.89      264.55     16.10 o
   3   7  14       13.70       10.20     16.63 o
  -3   8  14      167.57      119.31     19.06 o
  -2   8  14      257.51      262.29     14.32 o
  -1   8  14      873.07      940.71     23.25 o
   0   8  14      334.82      357.76     15.16 o
   1   8  14      810.61      854.70     17.66 o
   2   8  14      206.32      190.78     12.67 o
   3   8  14      159.74      147.75     19.47 o
  -3   9  14      283.39      297.45     19.17 o
  -2   9  14       75.83       88.35     15.66 o
  -1   9  14       91.89       71.32     22.21 o
   0   9  14        1.15       15.48     14.07 o
   1   9  14       68.12       71.93     12.39 o
   2   9  14       77.06       94.59     12.04 o
   3   9  14      314.37      294.05     19.48 o
  -3  10  14       15.66       11.26     22.23 o
  -2  10  14      638.20      597.99     16.19 o
  -1  10  14      512.55      574.80     16.77 o
   0  10  14        6.58       32.29     13.64 o
   1  10  14      479.81      514.02     28.15 o
   2  10  14      562.10      548.03     17.23 o
   3  10  14       10.81       -8.03     17.92 o
  -2  11  14       58.97       14.25     30.87 o
  -1  11  14       85.73       59.11     13.49 o
   0  11  14      262.93      273.89     16.07 o
   1  11  14       82.38       92.95     15.59 o
   2  11  14       75.35       76.63     16.75 o
  -2  12  14      931.42      899.96     29.49 o
  -1  12  14      301.84      299.49     19.60 o
   0  12  14       97.46       64.91     13.30 o
   1  12  14      228.81      238.87     19.54 o
   2  12  14      951.17      962.89     42.41 o
  -2  13  14       23.89       57.77     24.01 o
  -1  13  14      270.66      315.29     63.13 o
   0  13  14       24.16       12.37     14.35 o
   1  13  14      203.87      232.22     45.35 o
   2  13  14       22.03       25.31     18.35 o
  -1  14  14      182.70      152.29     18.50 o
   0  14  14        1.61        8.49     13.94 o
   1  14  14      156.89      177.39     14.07 o
   0  15  14      165.68      165.21     14.02 o
   1   0  15      241.30      239.49     16.03 o
   2   0  15      702.88      759.61     18.31 o
   3   0  15      226.01      208.37     15.75 o
   4   0  15      102.64       74.86     31.23 o
  -4   1  15       73.62       79.68     22.26 o
  -3   1  15      243.41      225.25     15.86 o
  -2   1  15      373.90      369.18     14.36 o
  -1   1  15     1657.11     1707.73     23.81 o
   0   1  15      708.35      811.25     15.73 o
   1   1  15     1656.23     1696.64     16.86 o
   2   1  15      404.04      391.91     16.94 o
   3   1  15      291.39      314.60     16.21 o
   4   1  15       59.23       54.40     18.28 o
  -3   2  15      132.96      153.59     16.87 o
  -2   2  15      341.30      322.17     14.34 o
  -1   2  15      777.82      910.83     19.49 o
   0   2  15     2117.97     2246.46     31.04 o
   1   2  15      558.99      646.08     28.89 o
   2   2  15      314.65      317.27     14.81 o
   3   2  15      147.39      147.17     15.45 o
  -3   3  15      132.25      125.21     16.96 o
  -2   3  15     2321.56     2425.76     26.74 o
  -1   3  15       72.51       71.46     15.36 o
   0   3  15      932.90      958.25     17.59 o
   1   3  15       83.34       68.35     15.43 o
   2   3  15     2299.31     2310.07     37.21 o
   3   3  15      172.57      141.92     15.66 o
  -3   4  15      402.62      418.08     19.63 o
  -2   4  15      144.97      157.03     15.11 o
  -1   4  15      491.39      519.70     29.12 o
   0   4  15        6.43      -12.87     12.87 o
   1   4  15      661.96      671.25     15.12 o
   2   4  15      177.52     7142.00   3259.90 o
   3   4  15      475.40      504.62     20.01 o
  -3   5  15      615.99      647.24     21.91 o
  -2   5  15       45.95       44.33     14.16 o
  -1   5  15     2322.54     2454.52     48.06 o
   0   5  15      604.97      667.04     14.85 o
   1   5  15     2484.04     2624.80    103.48 o
   2   5  15       67.48       92.07     16.19 o
   3   5  15      627.36      674.39     30.25 o
  -3   6  15      133.24      107.87     19.41 o
  -2   6  15      175.38      167.96     15.17 o
  -1   6  15      973.98      976.19     20.00 o
   0   6  15     3845.54     3963.74     63.35 o
   1   6  15      880.43      885.76     23.07 o
   2   6  15      138.63      106.23     13.35 o
   3   6  15      151.79      173.57     15.32 o
  -3   7  15      124.58      101.21     15.07 o
  -2   7  15      361.50      387.60     16.69 o
  -1   7  15      421.77      497.10     30.38 o
   0   7  15     1727.66     1805.66     32.60 o
   1   7  15      358.94      382.81     20.03 o
   2   7  15      377.56      369.95     15.21 o
   3   7  15      155.60      163.46     15.30 o
  -3   8  15      392.27      417.84     20.55 o
  -2   8  15      235.56      206.91     26.46 o
  -1   8  15      308.04      343.85     16.52 o
   0   8  15        7.63        5.87     15.75 o
   1   8  15      336.45      369.26     14.59 o
   2   8  15      210.25      197.59     14.45 o
   3   8  15      393.32      377.63     18.44 o
  -3   9  15      140.05      125.50     25.16 o
  -2   9  15       18.21       21.03     16.70 o
  -1   9  15      444.04      461.07     25.79 o
   0   9  15      986.27      973.20     18.03 o
   1   9  15      488.47      518.10     16.88 o
   2   9  15       17.49       10.91     17.41 o
   3   9  15       94.63      101.41     18.18 o
  -2  10  15      109.52      135.29     19.17 o
  -1  10  15      788.77      804.13     24.00 o
   0  10  15      394.30      463.10     14.83 o
   1  10  15      839.17      822.73     59.45 o
   2  10  15       94.87       80.84     14.72 o
  -2  11  15       74.74       34.76     18.89 o
  -1  11  15      153.52      144.07     13.94 o
   0  11  15      207.52      200.30     13.77 o
   1  11  15      223.43      198.42     14.27 o
   2  11  15       20.37       29.49     15.78 o
  -2  12  15       85.95      105.04     29.02 o
  -1  12  15      110.65       62.13     16.50 o
   0  12  15      750.11      929.58     30.25 o
   1  12  15       80.52       64.83     18.68 o
   2  12  15       75.54       76.81     16.32 o
  -1  13  15       30.94       33.55     15.72 o
   0  13  15      117.12      127.37     18.52 o
   1  13  15       47.03       41.92     15.49 o
  -1  14  15      227.48      128.94     16.15 o
   0  14  15       21.28       11.04     15.53 o
   1  14  15      209.56      150.76     17.04 o
   0   0  16     7115.92     7776.74    102.74 o
   1   0  16     1616.27     1592.58     18.74 o
   2   0  16        8.37       11.85     14.22 o
   3   0  16        4.02       23.61     17.96 o
  -3   1  16      167.68      160.72     16.43 o
  -2   1  16      272.66      248.27     17.36 o
  -1   1  16      126.88      150.70     13.62 o
   0   1  16      376.80      383.95     20.06 o
   1   1  16      228.66      264.96     13.93 o
   2   1  16      323.51      326.09     14.43 o
   3   1  16      144.27      141.31     19.04 o
  -3   2  16     1140.21     1197.86     31.87 o
  -2   2  16       43.81       33.20     15.44 o
  -1   2  16      924.20      997.94     32.62 o
   0   2  16      128.27       99.95     17.51 o
   1   2  16     1093.96     1218.06     26.54 o
   2   2  16       55.99       61.07     12.84 o
   3   2  16     1142.76     1194.31     40.90 o
  -3   3  16        0.74        5.82     21.99 o
  -2   3  16      796.90      837.47     13.96 o
  -1   3  16      299.36      265.78     21.19 o
   0   3  16      299.43      271.20     16.17 o
   1   3  16      246.34      250.55     12.62 o
   2   3  16      701.29      731.38     29.91 o
   3   3  16        8.83        9.18     18.47 o
  -3   4  16      136.15      147.84     20.57 o
  -2   4  16      170.63      162.69     14.81 o
  -1   4  16     1254.71     1221.09     16.67 o
   0   4  16      946.69     1054.63     26.86 o
   1   4  16     1155.56     1150.78     24.87 o
   2   4  16      127.80      114.43     12.76 o
   3   4  16      121.42      137.74     18.82 o
  -3   5  16      332.02      350.72     21.25 o
  -2   5  16      654.61      676.40     15.33 o
  -1   5  16      498.92      536.75     22.64 o
   0   5  16      171.53      209.07     18.64 o
   1   5  16      367.46      391.65     15.51 o
   2   5  16      764.62      756.82     16.63 o
   3   5  16      374.32      394.06     15.98 o
  -3   6  16      189.80      168.01     19.24 o
  -2   6  16      201.33      235.64     23.65 o
  -1   6  16      468.48      437.92     13.76 o
   0   6  16      569.90      552.80     21.83 o
   1   6  16      615.60      620.78     15.60 o
   2   6  16      186.89      206.87     17.88 o
   3   6  16      147.37      129.85     15.32 o
  -3   7  16      166.73      122.58     23.60 o
  -2   7  16      833.43      779.49     26.22 o
  -1   7  16      914.95      907.22     14.66 o
   0   7  16      219.90      283.59     13.10 o
   1   7  16      969.68     1006.09     14.83 o
   2   7  16      873.90      826.88     15.34 o
   3   7  16      194.73      190.07     17.39 o
  -3   8  16      284.28      250.32     38.45 o
  -2   8  16      237.23      257.39     18.55 o
  -1   8  16       57.11       67.90     15.94 o
   0   8  16       58.75       74.65     13.81 o
   1   8  16       84.91      101.76     12.39 o
   2   8  16      238.77      228.99     13.99 o
   3   8  16      217.23      178.51     18.99 o
  -2   9  16     1259.54     1259.39     23.74 o
  -1   9  16       85.60      107.84     20.92 o
   0   9  16      117.07      146.72     15.81 o
   1   9  16       85.42      110.50     17.37 o
   2   9  16     1411.96     1453.58     20.70 o
  -2  10  16        6.82        8.32     21.61 o
  -1  10  16      244.47      258.19     27.10 o
   0  10  16       95.02       65.10     15.58 o
   1  10  16      141.52      153.86     16.08 o
   2  10  16        7.45       -2.54     19.43 o
  -2  11  16       21.36       33.59     27.39 o
  -1  11  16      575.61      582.82     22.28 o
   0  11  16       98.26      120.02     19.07 o
   1  11  16      610.36      594.48     31.34 o
   2  11  16       30.82       15.94     14.43 o
  -1  12  16        3.74       -4.36     20.63 o
   0  12  16      130.33      116.72     18.82 o
   1  12  16       15.19      -10.10     18.30 o
  -1  13  16       71.43       96.04     15.56 o
   0  13  16       26.41       18.20     15.78 o
   1  13  16       82.36      108.73     13.94 o
   1   0  17      168.87      111.16     14.12 o
   2   0  17     3001.44     3060.08     28.45 o
   3   0  17       16.90       23.52     15.71 o
  -3   1  17      197.92      180.70     17.84 o
  -2   1  17      224.05      233.02     15.11 o
  -1   1  17      785.21      838.45     16.18 o
   0   1  17      399.98      452.24     20.73 o
   1   1  17      892.83      981.66     26.33 o
   2   1  17      254.20      293.36     29.60 o
   3   1  17      160.05      175.51     18.34 o
  -3   2  17      414.66      411.85     27.19 o
  -2   2  17       67.63       87.81     14.74 o
  -1   2  17     1487.89     1511.20     35.64 o
   0   2  17      300.45      273.35     13.59 o
   1   2  17     1579.13     1612.23     25.59 o
   2   2  17       55.25       42.22     13.98 o
   3   2  17      400.24      390.91     16.95 o
  -3   3  17      481.45      513.96     26.70 o
  -2   3  17      307.07      329.14     15.16 o
  -1   3  17      646.54      623.46     16.30 o
   0   3  17     1008.78     1035.74     16.50 o
   1   3  17      521.66      519.89     15.47 o
   2   3  17      280.61      304.00     15.68 o
   3   3  17      480.94      457.64     19.65 o
  -3   4  17      202.18      226.14     34.97 o
  -2   4  17      936.10      939.96     20.88 o
  -1   4  17      339.07      350.69     13.50 o
   0   4  17        1.24        5.25     13.03 o
   1   4  17      318.24      301.60     15.03 o
   2   4  17      877.07      852.99     22.08 o
   3   4  17      228.84      220.73     18.07 o
  -3   5  17      372.35      371.68     46.71 o
  -2   5  17       48.03       43.08     12.17 o
  -1   5  17      297.27      329.74     14.77 o
   0   5  17      272.25      248.87     13.62 o
   1   5  17      303.93      340.37     26.00 o
   2   5  17       26.29       23.94     12.82 o
   3   5  17      351.59      302.05     15.72 o
  -3   6  17       55.37       37.68     16.79 o
  -2   6  17      620.26      602.06     43.28 o
  -1   6  17       83.55      102.22     20.78 o
   0   6  17      381.18      432.08     20.81 o
   1   6  17      102.06      107.85     11.74 o
   2   6  17      623.02      603.86     28.76 o
   3   6  17       26.84       24.65     14.66 o
  -3   7  17      385.03      351.21     16.83 o
  -2   7  17        1.79       -7.09     19.15 o
  -1   7  17      271.73      303.77     12.87 o
   0   7  17       45.13       55.98     13.76 o
   1   7  17      276.04      288.55     14.86 o
   2   7  17        5.30        2.48     15.13 o
   3   7  17      359.86      275.99     17.49 o
  -2   8  17       40.09       70.74     16.28 o
  -1   8  17      241.52      220.41     16.96 o
   0   8  17       12.48       14.11     11.95 o
   1   8  17      309.78      266.91     14.17 o
   2   8  17       60.14       66.30     17.74 o
  -2   9  17       54.79       38.71     16.32 o
  -1   9  17      107.43      112.54     16.14 o
   0   9  17      912.10      908.37     34.11 o
   1   9  17       96.24      110.05     10.94 o
   2   9  17       60.13       81.32     19.97 o
  -2  10  17      128.17      104.13     13.29 o
  -1  10  17       10.07       24.35     16.15 o
   0  10  17      464.42      408.78     17.63 o
   1  10  17        9.70       -0.82     24.47 o
   2  10  17       99.87       76.32     15.95 o
  -2  11  17        7.38       -6.53     17.82 o
  -1  11  17      376.95      361.47     26.58 o
   0  11  17      226.42      215.14     28.16 o
   1  11  17      387.59      382.85     19.34 o
   2  11  17        4.30      -11.71     13.53 o
  -1  12  17      293.14      264.84     49.26 o
   0  12  17       84.10      132.06     33.08 o
   1  12  17      267.24      222.17     16.78 o
   0  13  17      350.22      301.59     36.07 o
   0   0  18     2239.03     2342.40     71.54 o
   1   0  18      750.72      749.19     25.14 o
   2   0  18       38.62       48.45     13.88 o
   3   0  18        5.53        4.35     16.95 o
  -3   1  18      341.89      347.38     18.73 o
  -2   1  18      495.04      481.58     13.49 o
  -1   1  18      613.90      574.34     16.13 o
   0   1  18     1181.67     1277.33     26.63 o
   1   1  18      461.86      466.88     31.23 o
   2   1  18      413.61      417.37     14.82 o
   3   1  18      354.49      310.69     18.35 o
  -3   2  18      318.11      280.44     20.51 o
  -2   2  18      226.87      208.45     14.89 o
  -1   2  18      579.59      635.39     15.43 o
   0   2  18      205.01      250.68     14.86 o
   1   2  18      461.50      491.39     30.15 o
   2   2  18      198.87      224.75     14.71 o
   3   2  18      397.86      352.61     16.10 o
  -3   3  18       24.31       44.52     19.56 o
  -2   3  18      161.92      171.92     13.89 o
  -1   3  18      780.29      822.98     14.59 o
   0   3  18     1682.05     1805.13     33.92 o
   1   3  18      713.82      728.95     15.68 o
   2   3  18      149.42      146.66     13.55 o
   3   3  18       14.35       17.40     17.49 o
  -3   4  18       28.73      -11.48     18.36 o
  -2   4  18      373.92      339.57     19.40 o
  -1   4  18      701.74      767.66     29.04 o
   0   4  18      878.64      898.41     18.42 o
   1   4  18      672.50      720.05     24.02 o
   2   4  18      452.03      468.34     20.16 o
   3   4  18       26.38       26.20     17.75 o
  -3   5  18      177.81      162.33     26.02 o
  -2   5  18      620.08      641.13     18.21 o
  -1   5  18      136.33      143.32     15.26 o
   0   5  18      360.03      351.51     21.03 o
   1   5  18       82.58       87.72     12.66 o
   2   5  18      625.73      670.15     30.36 o
   3   5  18      213.94      231.73     19.33 o
  -2   6  18      729.27      739.32     47.80 o
  -1   6  18      456.43      439.00     20.33 o
   0   6  18       84.53       80.09     14.01 o
   1   6  18      357.49      341.51     13.32 o
   2   6  18      767.25      818.50     18.64 o
  -2   7  18       23.00       -5.20     26.94 o
  -1   7  18      568.33      566.66     13.82 o
   0   7  18      323.14      300.97     12.86 o
   1   7  18      431.42      445.57     13.17 o
   2   7  18       29.36       35.52     14.73 o
  -2   8  18       42.18       18.47     21.30 o
  -1   8  18      777.48      811.75     19.82 o
   0   8  18      166.75      207.50     13.90 o
   1   8  18      650.75      687.55     17.09 o
   2   8  18       44.99       32.55     16.32 o
  -2   9  18      216.68      172.47     19.45 o
  -1   9  18      106.97      106.72     23.52 o
   0   9  18       57.41       42.30     20.36 o
   1   9  18      105.32       89.03     16.45 o
   2   9  18      265.22      245.64     24.56 o
  -2  10  18      192.70      115.38     16.09 o
  -1  10  18      130.15      138.21     16.46 o
   0  10  18      261.16      309.66     34.76 o
   1  10  18      135.71      164.27     27.12 o
   2  10  18      193.29      173.97     16.20 o
  -1  11  18      127.93      143.56     42.01 o
   0  11  18       14.73       13.88     19.83 o
   1  11  18      134.44      129.85     32.54 o
   0  12  18      110.11       97.65     30.17 o
   1   0  19      529.55      544.43     16.32 o
   2   0  19       53.44       37.20     13.23 o
   3   0  19      331.25      302.99     15.93 o
  -3   1  19      271.47      240.18     16.07 o
  -2   1  19      364.00      384.08     15.34 o
  -1   1  19      985.38     1035.85     19.16 o
   0   1  19      290.02      300.05     12.14 o
   1   1  19      929.61      959.11     21.67 o
   2   1  19      306.24      352.86     17.17 o
   3   1  19      231.07      211.90     15.96 o
  -3   2  19       33.18       71.29     19.24 o
  -2   2  19       81.90       92.78     17.69 o
  -1   2  19       26.06       17.24     12.36 o
   0   2  19      685.81      683.36     14.17 o
   1   2  19       28.22       19.94     11.21 o
   2   2  19       52.82       38.55     15.69 o
   3   2  19       43.00       17.23     17.45 o
  -3   3  19      415.24      342.88     27.90 o
  -2   3  19      718.67      733.79     18.97 o
  -1   3  19      311.54      308.68     19.63 o
   0   3  19      251.65      287.06     19.54 o
   1   3  19      303.67      294.34     11.24 o
   2   3  19      739.96      749.89     30.49 o
   3   3  19      355.10      286.99     15.51 o
  -2   4  19        4.52      -16.55     16.55 o
  -1   4  19      187.21      161.62     19.08 o
   0   4  19      282.35      232.81     14.30 o
   1   4  19      264.70      253.52     16.96 o
   2   4  19        7.16       -3.04     16.45 o
  -2   5  19       80.42      113.07     16.52 o
  -1   5  19      420.25      445.19     20.55 o
   0   5  19      799.73      800.66     29.35 o
   1   5  19      497.00      505.66     19.46 o
   2   5  19       56.61       60.72     14.17 o
  -2   6  19        2.13        7.63     16.38 o
  -1   6  19      529.72      490.33     21.88 o
   0   6  19     2194.28     2310.24     77.36 o
   1   6  19      605.88      534.69     21.87 o
   2   6  19        6.22       26.76     17.85 o
  -2   7  19      320.56      307.90     23.40 o
  -1   7  19       51.02       79.11     16.65 o
   0   7  19       52.67       46.85     12.06 o
   1   7  19       43.90       35.08     15.18 o
   2   7  19      298.15      279.24     15.67 o
  -2   8  19      250.81      195.06     19.12 o
  -1   8  19      323.73      326.28     17.26 o
   0   8  19      140.97      151.70     17.29 o
   1   8  19      393.18      399.19     26.52 o
   2   8  19      236.02      235.32     23.84 o
  -1   9  19      352.75      334.29     20.58 o
   0   9  19       18.52       -2.75     20.81 o
   1   9  19      433.17      399.86     32.70 o
  -1  10  19      141.43      152.31     14.54 o
   0  10  19      321.10      296.04     19.00 o
   1  10  19      182.59      155.01     36.85 o
   0  11  19        1.29       16.66     15.64 o
   0   0  20        3.25       -8.96     19.06 o
   1   0  20     1148.38     1163.32     35.48 o
   2   0  20        0.65        7.44     22.61 o
  -2   1  20       58.75       38.86     14.50 o
  -1   1  20       58.32       36.16     13.79 o
   0   1  20       10.52       -8.41     12.21 o
   1   1  20       53.00       63.45     11.98 o
   2   1  20       56.67       54.58     16.57 o
  -2   2  20     1216.74     1230.62     23.39 o
  -1   2  20      230.32      238.24     12.51 o
   0   2  20      146.99      175.23     10.76 o
   1   2  20      242.56      244.63     11.76 o
   2   2  20     1237.63     1231.38     19.54 o
  -2   3  20      244.35      257.23     15.16 o
  -1   3  20       25.53       58.31     13.41 o
   0   3  20      607.61      615.50     29.49 o
   1   3  20        5.42        1.47     11.83 o
   2   3  20      278.03      283.53     18.51 o
  -2   4  20      313.11      315.39     14.48 o
  -1   4  20      615.96      628.09     13.95 o
   0   4  20       72.80       80.26     13.17 o
   1   4  20      457.72      402.48     29.76 o
   2   4  20      315.20      327.56     15.33 o
  -2   5  20       38.98       24.98     17.05 o
  -1   5  20      541.38      580.06     30.40 o
   0   5  20        2.42       -8.37     12.04 o
   1   5  20      505.95      578.63     16.94 o
   2   5  20       34.18       47.73     16.13 o
  -2   6  20      308.58      266.79     36.19 o
  -1   6  20      394.88      419.73     15.73 o
   0   6  20      272.62      292.73     26.00 o
   1   6  20      390.09      398.21     15.57 o
   2   6  20      301.16      270.34     15.80 o
  -2   7  20      306.38      268.83     19.12 o
  -1   7  20       17.49       19.31     20.08 o
   0   7  20      851.03      811.20     16.68 o
   1   7  20       16.74       45.92     16.26 o
   2   7  20      310.64      267.68     20.89 o
  -1   8  20       65.77       65.90     24.61 o
   0   8  20       11.63       34.55     12.25 o
   1   8  20      117.63      161.20     16.21 o
  -1   9  20      262.91      230.79     19.00 o
   0   9  20        8.88        7.35     15.95 o
   1   9  20      258.40      203.20     16.46 o
   0  10  20       78.51       88.56     19.76 o
   1   0  21      517.41      540.88     20.27 o
   2   0  21      639.44      616.95     23.42 o
  -2   1  21      102.27       73.78     21.73 o
  -1   1  21       22.04       44.75     14.84 o
   0   1  21      345.74      305.97     12.96 o
   1   1  21        0.37       25.12     14.67 o
   2   1  21      137.53      102.66     17.01 o
  -2   2  21       17.11        1.24     14.24 o
  -1   2  21      187.51      230.48     24.68 o
   0   2  21      824.55      819.79     16.10 o
   1   2  21      199.16      228.61     15.43 o
   2   2  21       23.45       15.74     14.41 o
  -2   3  21       49.31       61.25     18.16 o
  -1   3  21      345.82      405.94     17.30 o
   0   3  21      379.94      388.54     31.62 o
   1   3  21      388.69      403.28     17.74 o
   2   3  21       33.04        7.74     16.20 o
  -2   4  21      482.68      422.39     17.80 o
  -1   4  21      276.86      240.24     15.26 o
   0   4  21      360.42      355.49     13.42 o
   1   4  21      289.14      270.42     14.44 o
   2   4  21      471.77      439.62     16.60 o
  -2   5  21      216.39      169.96     17.07 o
  -1   5  21      122.48      130.44     19.18 o
   0   5  21      340.80      338.86     14.96 o
   1   5  21      179.42      171.06     16.67 o
   2   5  21      205.92      186.07     14.78 o
  -1   6  21      621.88      596.10     31.38 o
   0   6  21        4.98       15.15     16.38 o
   1   6  21      641.32      609.47     18.89 o
  -1   7  21      278.16      221.33     14.95 o
   0   7  21      152.96      157.88     14.89 o
   1   7  21      286.85      283.68     18.92 o
  -1   8  21       10.99      -18.25     18.25 o
   0   8  21      152.83      216.92     20.42 o
   1   8  21       17.50       -4.62     15.71 o
   0   9  21      432.67      282.02     19.57 o
   0   0  22      966.95      993.18     84.32 o
   1   0  22      388.00      336.47     17.00 o
   2   0  22       97.89       98.24     22.14 o
  -2   1  22      660.58      547.14     16.54 o
  -1   1  22      412.12      390.78     26.94 o
   0   1  22        6.17        5.25     14.59 o
   1   1  22      343.12      327.07     15.55 o
   2   1  22      612.98      514.40     25.20 o
  -2   2  22      172.83      129.02     13.20 o
  -1   2  22      274.61      258.55     30.63 o
   0   2  22        0.38        8.66     16.19 o
   1   2  22      327.32      305.45     15.20 o
   2   2  22      156.89      134.31     16.53 o
  -1   3  22      630.77      554.36     24.36 o
   0   3  22       25.73        8.40     20.49 o
   1   3  22      638.50      608.97     24.53 o
  -1   4  22       43.36       22.70     16.00 o
   0   4  22      719.14      732.84     29.17 o
   1   4  22       60.05       74.78     16.07 o
  -1   5  22       80.81       72.39     14.29 o
   0   5  22        7.31       -5.77     13.22 o
   1   5  22      109.35       79.28     18.15 o
  -1   6  22      219.99      229.50     16.17 o
   0   6  22        2.30       -9.25     15.87 o
   1   6  22      273.89      233.70     16.47 o
   0   7  22      119.99      103.81     16.05 o
   1   0  23       96.86       92.93     18.85 o
  -1   1  23       17.71       11.67     15.92 o
   0   1  23      949.74      876.41     23.81 o
   1   1  23        6.71       15.87     12.86 o
  -1   2  23      139.49      145.84     16.00 o
   0   2  23      336.55      352.04     25.76 o
   1   2  23      179.75      139.97     31.10 o
  -1   3  23      470.90      439.64     19.90 o
   0   3  23       33.07       12.45     14.50 o
   1   3  23      463.28      399.10     20.31 o
  -1   4  23      156.69      145.44     18.77 o
   0   4  23       15.41        8.88     15.83 o
   1   4  23      195.37      224.15     14.68 o
   0   5  23      631.14      542.08     33.19 o
   0   0  24        4.10      -10.01     17.55 o
   0   1  24       67.84       48.98     21.92 o
 
